# Supplementary material for: Prediction of antimicrobial resistance in Staphylococcus aureus with a machine learning classifier based on WGS data
Source: Microbiol Spectr. 2025 Aug 5;13(9):e00065-25. doi: 10.1128/spectrum.00065-25 (PMC12403771; doi:10.1128/spectrum.00065-25)
Supplement: Supplemental data — SRA data. [file spectrum.00065-25-s0002.xlsx]

## Sheet: SRA date
Supplementary SRA Data for "Prediction of Antimicrobial Resistance in Staphylococcus Aureus with a Machine Learning Classifier Based on WGS Data"
Genome ID	Genome Name	Other Names	NCBI Taxon ID	Taxon Lineage IDs	Taxon Lineage Names	Superkingdom	Kingdom	Phylum	Class	Order	Family	Genus	Species	Genome Status	Strain	Serovar	Biovar	Pathovar	MLST	Segment	Subtype	H_type	N_type	H1 Clade Global	H1 Clade US	H5 Clade	pH1N1-like	Lineage	Clade	Subclade	Other Typing	Culture Collection	Type Strain	Reference	Genome Quality	Completion Date	Publication	Authors	BioProject Accession	BioSample Accession	Assembly Accession	SRA Accession	GenBank Accessions	Sequencing Center	Sequencing Status	Sequencing Platform	Sequencing Depth	Assembly Method	Chromosome
1280.3	Staphylococcus aureus strain HICF0102		1280	131567;2;1783272;1239;91061;1385;90964;1279;1280	cellular organisms;Bacteria;Terrabacteria group;Firmicutes;Bacilli;Bacillales;Staphylococcaceae;Staphylococcus;Staphylococcus aureus	Bacteria	Bacteria	Firmicutes	Bacilli	Bacillales	Staphylococcaceae	Staphylococcus	Staphylococcus aureus	WGS	HICF0102				22																Good		32025709					ERR3826792				Illumina MiniSeq
1280.3	Staphylococcus aureus strain HICF0796		1280	131567;2;1783272;1239;91061;1385;90964;1279;1280	cellular organisms;Bacteria;Terrabacteria group;Firmicutes;Bacilli;Bacillales;Staphylococcaceae;Staphylococcus;Staphylococcus aureus	Bacteria	Bacteria	Firmicutes	Bacilli	Bacillales	Staphylococcaceae	Staphylococcus	Staphylococcus aureus	WGS	HICF0796				22																Good		32025709					ERR3826594				Illumina MiniSeq
1280.98	Staphylococcus aureus C00003196		1280	131567;2;1783272;1239;91061;1385;90964;1279;1280	cellular organisms;Bacteria;Terrabacteria group;Firmicutes;Bacilli;Bacillales;Staphylococcaceae;Staphylococcus;Staphylococcus aureus	Bacteria	Bacteria	Firmicutes	Bacilli	Bacillales	Staphylococcaceae	Staphylococcus	Staphylococcus aureus	WGS	C00003196				MLST.Staphylococcus_aureus.47												sequence type (st):47				Good		26686880		PRJEB5261	SAMEA2340029		ERR418512
1281	Staphylococcus aureus C00012821		1280	131567;2;1783272;1239;91061;1385;90964;1279;1280	cellular organisms;Bacteria;Terrabacteria group;Firmicutes;Bacilli;Bacillales;Staphylococcaceae;Staphylococcus;Staphylococcus aureus	Bacteria	Bacteria	Firmicutes	Bacilli	Bacillales	Staphylococcaceae	Staphylococcus	Staphylococcus aureus	WGS	C00012821				MLST.Staphylococcus_aureus.45												sequence type (st):45				Good		26686880		PRJEB5261	SAMEA2340553		ERR419036
1280.26	Staphylococcus aureus strain 1249-27		1280	131567;2;1783272;1239;91061;1385;90964;1279;1280	cellular organisms;Bacteria;Terrabacteria group;Firmicutes;Bacilli;Bacillales;Staphylococcaceae;Staphylococcus;Staphylococcus aureus	Bacteria	Bacteria	Firmicutes	Bacilli	Bacillales	Staphylococcaceae	Staphylococcus	Staphylococcus aureus	WGS	1249-27				MLST.Staphylococcus_aureus.45												mlst:45				Good		29729180			SAMEA104602108		ERS2213390				Illumina MiSeq
1281	Staphylococcus aureus C00012826		1280	131567;2;1783272;1239;91061;1385;90964;1279;1280	cellular organisms;Bacteria;Terrabacteria group;Firmicutes;Bacilli;Bacillales;Staphylococcaceae;Staphylococcus;Staphylococcus aureus	Bacteria	Bacteria	Firmicutes	Bacilli	Bacillales	Staphylococcaceae	Staphylococcus	Staphylococcus aureus	WGS	C00012826				MLST.Staphylococcus_aureus.59												sequence type (st):59				Good		26686880		PRJEB5261	SAMEA2340558		ERR419041
1280.99	Staphylococcus aureus C00008994		1280	131567;2;1783272;1239;91061;1385;90964;1279;1280	cellular organisms;Bacteria;Terrabacteria group;Firmicutes;Bacilli;Bacillales;Staphylococcaceae;Staphylococcus;Staphylococcus aureus	Bacteria	Bacteria	Firmicutes	Bacilli	Bacillales	Staphylococcaceae	Staphylococcus	Staphylococcus aureus	WGS	C00008994				MLST.Staphylococcus_aureus.22												sequence type (st):22				Good		26686880		PRJEB5261	SAMEA2340324		ERR418807
1280.3	Staphylococcus aureus strain HICF0617		1280	131567;2;1783272;1239;91061;1385;90964;1279;1280	cellular organisms;Bacteria;Terrabacteria group;Firmicutes;Bacilli;Bacillales;Staphylococcaceae;Staphylococcus;Staphylococcus aureus	Bacteria	Bacteria	Firmicutes	Bacilli	Bacillales	Staphylococcaceae	Staphylococcus	Staphylococcus aureus	WGS	HICF0617				72																Good		32025709					ERR3826436				Illumina MiniSeq
1280.16	Staphylococcus aureus strain AR462		1280	131567;2;1783272;1239;91061;1385;90964;1279;1280	cellular organisms;Bacteria;Terrabacteria group;Firmicutes;Bacilli;Bacillales;Staphylococcaceae;Staphylococcus;Staphylococcus aureus	Bacteria	Bacteria	Firmicutes	Bacilli	Bacillales	Staphylococcaceae	Staphylococcus	Staphylococcus aureus	Complete	AR462				MLST.Staphylococcus_aureus.5																Good	2018-04-30T00:00:00Z			PRJNA316321	SAMN07291555	GCA_003073775.1		CP029086,CP029085			Pacbio; Illumina	13.49x	SMRT v. 2.3.0; HGAP v. 3.0
1280.3	Staphylococcus aureus strain HICF0330		1280	131567;2;1783272;1239;91061;1385;90964;1279;1280	cellular organisms;Bacteria;Terrabacteria group;Firmicutes;Bacilli;Bacillales;Staphylococcaceae;Staphylococcus;Staphylococcus aureus	Bacteria	Bacteria	Firmicutes	Bacilli	Bacillales	Staphylococcaceae	Staphylococcus	Staphylococcus aureus	WGS	HICF0330				1																Good		32025709					ERR3826194				Illumina MiniSeq
1280.3	Staphylococcus aureus strain HICF0370		1280	131567;2;1783272;1239;91061;1385;90964;1279;1280	cellular organisms;Bacteria;Terrabacteria group;Firmicutes;Bacilli;Bacillales;Staphylococcaceae;Staphylococcus;Staphylococcus aureus	Bacteria	Bacteria	Firmicutes	Bacilli	Bacillales	Staphylococcaceae	Staphylococcus	Staphylococcus aureus	WGS	HICF0370				22																Good		32025709					ERR3826227				Illumina MiniSeq
1280.11	Staphylococcus aureus strain 3688STDY6125025		1280	131567;2;1783272;1239;91061;1385;90964;1279;1280	cellular organisms;Bacteria;Terrabacteria group;Firmicutes;Bacilli;Bacillales;Staphylococcaceae;Staphylococcus;Staphylococcus aureus	Bacteria	Bacteria	Firmicutes	Bacilli	Bacillales	Staphylococcaceae	Staphylococcus	Staphylococcus aureus	WGS	3688STDY6125025				MLST.Staphylococcus_aureus.97																Good	2016-11-23T00:00:00Z	26806258		PRJEB9575	SAMEA3449033	GCF_900125145.1		FQEZ00000000
1280.11	Staphylococcus aureus strain 3688STDY6124971		1280	131567;2;1783272;1239;91061;1385;90964;1279;1280	cellular organisms;Bacteria;Terrabacteria group;Firmicutes;Bacilli;Bacillales;Staphylococcaceae;Staphylococcus;Staphylococcus aureus	Bacteria	Bacteria	Firmicutes	Bacilli	Bacillales	Staphylococcaceae	Staphylococcus	Staphylococcus aureus	WGS	3688STDY6124971				MLST.Staphylococcus_aureus.1156																Good	2016-11-23T00:00:00Z	26806258		PRJEB9575	SAMEA3448981	GCF_900124655.1		FQDB00000000
1280.86	Staphylococcus aureus C00000849		1280	131567;2;1783272;1239;91061;1385;90964;1279;1280	cellular organisms;Bacteria;Terrabacteria group;Firmicutes;Bacilli;Bacillales;Staphylococcaceae;Staphylococcus;Staphylococcus aureus	Bacteria	Bacteria	Firmicutes	Bacilli	Bacillales	Staphylococcaceae	Staphylococcus	Staphylococcus aureus	WGS	C00000849				MLST.Staphylococcus_aureus.22												sequence type (st):22				Good		26686880		PRJEB5261	SAMEA2339875		ERR418358
1280.86	Staphylococcus aureus C00008633		1280	131567;2;1783272;1239;91061;1385;90964;1279;1280	cellular organisms;Bacteria;Terrabacteria group;Firmicutes;Bacilli;Bacillales;Staphylococcaceae;Staphylococcus;Staphylococcus aureus	Bacteria	Bacteria	Firmicutes	Bacilli	Bacillales	Staphylococcaceae	Staphylococcus	Staphylococcus aureus	WGS	C00008633				MLST.Staphylococcus_aureus.30												sequence type (st):30				Good		26686880		PRJEB5261	SAMEA2340305		ERR418788
1280.98	Staphylococcus aureus C00003161		1280	131567;2;1783272;1239;91061;1385;90964;1279;1280	cellular organisms;Bacteria;Terrabacteria group;Firmicutes;Bacilli;Bacillales;Staphylococcaceae;Staphylococcus;Staphylococcus aureus	Bacteria	Bacteria	Firmicutes	Bacilli	Bacillales	Staphylococcaceae	Staphylococcus	Staphylococcus aureus	WGS	C00003161				MLST.Staphylococcus_aureus.5												sequence type (st):5				Good		26686880		PRJEB5261	SAMEA2339994		ERR418477
1280.16	Staphylococcus aureus strain LAC		1280	131567;2;1783272;1239;91061;1385;90964;1279;1280	cellular organisms;Bacteria;Terrabacteria group;Firmicutes;Bacilli;Bacillales;Staphylococcaceae;Staphylococcus;Staphylococcus aureus	Bacteria	Bacteria	Firmicutes	Bacilli	Bacillales	Staphylococcaceae	Staphylococcus	Staphylococcus aureus	WGS	LAC				MLST.Staphylococcus_aureus.8																Good	2018-02-06T00:00:00Z			PRJNA431415	SAMN08391108	GCA_002909325.1		PQBH00000000			Illumina MiSeq	174.95x	Newbler v. 2.9
1280.79	Staphylococcus aureus C00001148		1280	131567;2;1783272;1239;91061;1385;90964;1279;1280	cellular organisms;Bacteria;Terrabacteria group;Firmicutes;Bacilli;Bacillales;Staphylococcaceae;Staphylococcus;Staphylococcus aureus	Bacteria	Bacteria	Firmicutes	Bacilli	Bacillales	Staphylococcaceae	Staphylococcus	Staphylococcus aureus	WGS	C00001148				MLST.Staphylococcus_aureus.1												sequence type (st):1				Good		26686880		PRJEB5225	SAMEA2335142		ERR410107
1280.17	Staphylococcus aureus strain AD057		1280	131567;2;1783272;1239;91061;1385;90964;1279;1280	cellular organisms;Bacteria;Terrabacteria group;Firmicutes;Bacilli;Bacillales;Staphylococcaceae;Staphylococcus;Staphylococcus aureus	Bacteria	Bacteria	Firmicutes	Bacilli	Bacillales	Staphylococcaceae	Staphylococcus	Staphylococcus aureus	WGS	AD057				ST59																Good	2018-07-10T00:00:00Z	29377579		PRJNA433074	SAMN08470335	GCA_003310415.1		PTDA00000000			Illumina HiSeq	250x	CLC Genomics Workbench v. 9
1280.98	Staphylococcus aureus C00003127		1280	131567;2;1783272;1239;91061;1385;90964;1279;1280	cellular organisms;Bacteria;Terrabacteria group;Firmicutes;Bacilli;Bacillales;Staphylococcaceae;Staphylococcus;Staphylococcus aureus	Bacteria	Bacteria	Firmicutes	Bacilli	Bacillales	Staphylococcaceae	Staphylococcus	Staphylococcus aureus	WGS	C00003127				MLST.Staphylococcus_aureus.22												sequence type (st):22				Good		26686880		PRJEB5261	SAMEA2339962		ERR418445
1280.83	Staphylococcus aureus C00013366		1280	131567;2;1783272;1239;91061;1385;90964;1279;1280	cellular organisms;Bacteria;Terrabacteria group;Firmicutes;Bacilli;Bacillales;Staphylococcaceae;Staphylococcus;Staphylococcus aureus	Bacteria	Bacteria	Firmicutes	Bacilli	Bacillales	Staphylococcaceae	Staphylococcus	Staphylococcus aureus	WGS	C00013366				MLST.Staphylococcus_aureus.25												sequence type (st):25				Good		26686880		PRJEB5261	SAMEA2340716		ERR419199
1280.94	Staphylococcus aureus C00000830		1280	131567;2;1783272;1239;91061;1385;90964;1279;1280	cellular organisms;Bacteria;Terrabacteria group;Firmicutes;Bacilli;Bacillales;Staphylococcaceae;Staphylococcus;Staphylococcus aureus	Bacteria	Bacteria	Firmicutes	Bacilli	Bacillales	Staphylococcaceae	Staphylococcus	Staphylococcus aureus	WGS	C00000830				MLST.Staphylococcus_aureus.22												sequence type (st):22				Good		26686880		PRJEB5261	SAMEA2339862		ERR418345
1280.3	Staphylococcus aureus strain HICF0519		1280	131567;2;1783272;1239;91061;1385;90964;1279;1280	cellular organisms;Bacteria;Terrabacteria group;Firmicutes;Bacilli;Bacillales;Staphylococcaceae;Staphylococcus;Staphylococcus aureus	Bacteria	Bacteria	Firmicutes	Bacilli	Bacillales	Staphylococcaceae	Staphylococcus	Staphylococcus aureus	WGS	HICF0519				22																Good		32025709					ERR3826350				Illumina MiniSeq
1280.3	Staphylococcus aureus strain HICF0087		1280	131567;2;1783272;1239;91061;1385;90964;1279;1280	cellular organisms;Bacteria;Terrabacteria group;Firmicutes;Bacilli;Bacillales;Staphylococcaceae;Staphylococcus;Staphylococcus aureus	Bacteria	Bacteria	Firmicutes	Bacilli	Bacillales	Staphylococcaceae	Staphylococcus	Staphylococcus aureus	WGS	HICF0087				6																Good		32025709					ERR3826778				Illumina MiniSeq
1280.3	Staphylococcus aureus strain HICF0718		1280	131567;2;1783272;1239;91061;1385;90964;1279;1280	cellular organisms;Bacteria;Terrabacteria group;Firmicutes;Bacilli;Bacillales;Staphylococcaceae;Staphylococcus;Staphylococcus aureus	Bacteria	Bacteria	Firmicutes	Bacilli	Bacillales	Staphylococcaceae	Staphylococcus	Staphylococcus aureus	WGS	HICF0718				22																Good		32025709					ERR3826527				Illumina MiniSeq
1280.26	Staphylococcus aureus strain 1334-40		1280	131567;2;1783272;1239;91061;1385;90964;1279;1280	cellular organisms;Bacteria;Terrabacteria group;Firmicutes;Bacilli;Bacillales;Staphylococcaceae;Staphylococcus;Staphylococcus aureus	Bacteria	Bacteria	Firmicutes	Bacilli	Bacillales	Staphylococcaceae	Staphylococcus	Staphylococcus aureus	WGS	1334-40				MLST.Staphylococcus_aureus.30												mlst:30				Good		29729180			SAMEA104602120		ERS2213402				Illumina MiSeq
1.42276e+06	Staphylococcus aureus VET0798S		1422762	131567;2;1783272;1239;91061;1385;90964;1279;1280;1422762	cellular organisms;Bacteria;Terrabacteria group;Firmicutes;Bacilli;Bacillales;Staphylococcaceae;Staphylococcus;Staphylococcus aureus;Staphylococcus aureus VET0798S	Bacteria	Bacteria	Firmicutes	Bacilli	Bacillales	Staphylococcaceae	Staphylococcus	Staphylococcus aureus	WGS	VET0798S				MLST.Staphylococcus_aureus.398																Good	2014-04-17T00:00:00Z	-		PRJNA228855	SAMN02404345	GCA_000683195.1	SRR1330221,SRR1330418	JIJR00000000			Illumina	91.0x	allpaths v. R48559
1280.3	Staphylococcus aureus strain HICF0483		1280	131567;2;1783272;1239;91061;1385;90964;1279;1280	cellular organisms;Bacteria;Terrabacteria group;Firmicutes;Bacilli;Bacillales;Staphylococcaceae;Staphylococcus;Staphylococcus aureus	Bacteria	Bacteria	Firmicutes	Bacilli	Bacillales	Staphylococcaceae	Staphylococcus	Staphylococcus aureus	WGS	HICF0483				45																Good		32025709					ERR3826321				Illumina MiniSeq
1280.99	Staphylococcus aureus C00003409		1280	131567;2;1783272;1239;91061;1385;90964;1279;1280	cellular organisms;Bacteria;Terrabacteria group;Firmicutes;Bacilli;Bacillales;Staphylococcaceae;Staphylococcus;Staphylococcus aureus	Bacteria	Bacteria	Firmicutes	Bacilli	Bacillales	Staphylococcaceae	Staphylococcus	Staphylococcus aureus	WGS	C00003409				MLST.Staphylococcus_aureus.59												sequence type (st):59				Good		26686880		PRJEB5261	SAMEA2340230		ERR418713
1280.98	Staphylococcus aureus C00003131		1280	131567;2;1783272;1239;91061;1385;90964;1279;1280	cellular organisms;Bacteria;Terrabacteria group;Firmicutes;Bacilli;Bacillales;Staphylococcaceae;Staphylococcus;Staphylococcus aureus	Bacteria	Bacteria	Firmicutes	Bacilli	Bacillales	Staphylococcaceae	Staphylococcus	Staphylococcus aureus	WGS	C00003131				MLST.Staphylococcus_aureus.45												sequence type (st):45				Good		26686880		PRJEB5261	SAMEA2339966		ERR418449
1280.17	Staphylococcus aureus strain YK046		1280	131567;2;1783272;1239;91061;1385;90964;1279;1280	cellular organisms;Bacteria;Terrabacteria group;Firmicutes;Bacilli;Bacillales;Staphylococcaceae;Staphylococcus;Staphylococcus aureus	Bacteria	Bacteria	Firmicutes	Bacilli	Bacillales	Staphylococcaceae	Staphylococcus	Staphylococcus aureus	WGS	YK046				ST59																Good	2018-07-10T00:00:00Z	29377579		PRJNA433074	SAMN08470423	GCA_003309045.1		PSZR00000000			Illumina HiSeq	250x	CLC Genomics Workbench v. 9
1280.84	Staphylococcus aureus C00003193		1280	131567;2;1783272;1239;91061;1385;90964;1279;1280	cellular organisms;Bacteria;Terrabacteria group;Firmicutes;Bacilli;Bacillales;Staphylococcaceae;Staphylococcus;Staphylococcus aureus	Bacteria	Bacteria	Firmicutes	Bacilli	Bacillales	Staphylococcaceae	Staphylococcus	Staphylococcus aureus	WGS	C00003193				MLST.Staphylococcus_aureus.22												sequence type (st):22				Good		26686880		PRJEB5261	SAMEA2340026		ERR418509
1280.3	Staphylococcus aureus strain HICF0485		1280	131567;2;1783272;1239;91061;1385;90964;1279;1280	cellular organisms;Bacteria;Terrabacteria group;Firmicutes;Bacilli;Bacillales;Staphylococcaceae;Staphylococcus;Staphylococcus aureus	Bacteria	Bacteria	Firmicutes	Bacilli	Bacillales	Staphylococcaceae	Staphylococcus	Staphylococcus aureus	WGS	HICF0485				22																Good		32025709					ERR3826323				Illumina MiniSeq
1280.83	Staphylococcus aureus C00013337		1280	131567;2;1783272;1239;91061;1385;90964;1279;1280	cellular organisms;Bacteria;Terrabacteria group;Firmicutes;Bacilli;Bacillales;Staphylococcaceae;Staphylococcus;Staphylococcus aureus	Bacteria	Bacteria	Firmicutes	Bacilli	Bacillales	Staphylococcaceae	Staphylococcus	Staphylococcus aureus	WGS	C00013337				MLST.Staphylococcus_aureus.45												sequence type (st):45				Good		26686880		PRJEB5261	SAMEA2340687		ERR419170
1280.3	Staphylococcus aureus strain HICF0684		1280	131567;2;1783272;1239;91061;1385;90964;1279;1280	cellular organisms;Bacteria;Terrabacteria group;Firmicutes;Bacilli;Bacillales;Staphylococcaceae;Staphylococcus;Staphylococcus aureus	Bacteria	Bacteria	Firmicutes	Bacilli	Bacillales	Staphylococcaceae	Staphylococcus	Staphylococcus aureus	WGS	HICF0684				22																Good		32025709					ERR3826494				Illumina MiniSeq
1280.3	Staphylococcus aureus strain HICF0098		1280	131567;2;1783272;1239;91061;1385;90964;1279;1280	cellular organisms;Bacteria;Terrabacteria group;Firmicutes;Bacilli;Bacillales;Staphylococcaceae;Staphylococcus;Staphylococcus aureus	Bacteria	Bacteria	Firmicutes	Bacilli	Bacillales	Staphylococcaceae	Staphylococcus	Staphylococcus aureus	WGS	HICF0098				1																Good		32025709					ERR3826788				Illumina MiniSeq
1280.87	Staphylococcus aureus C00003394		1280	131567;2;1783272;1239;91061;1385;90964;1279;1280	cellular organisms;Bacteria;Terrabacteria group;Firmicutes;Bacilli;Bacillales;Staphylococcaceae;Staphylococcus;Staphylococcus aureus	Bacteria	Bacteria	Firmicutes	Bacilli	Bacillales	Staphylococcaceae	Staphylococcus	Staphylococcus aureus	WGS	C00003394				MLST.Staphylococcus_aureus.15												sequence type (st):15				Good		26686880		PRJEB5261	SAMEA2340216		ERR418699
1280.85	Staphylococcus aureus C00003237		1280	131567;2;1783272;1239;91061;1385;90964;1279;1280	cellular organisms;Bacteria;Terrabacteria group;Firmicutes;Bacilli;Bacillales;Staphylococcaceae;Staphylococcus;Staphylococcus aureus	Bacteria	Bacteria	Firmicutes	Bacilli	Bacillales	Staphylococcaceae	Staphylococcus	Staphylococcus aureus	WGS	C00003237				MLST.Staphylococcus_aureus.59												sequence type (st):59				Good		26686880		PRJEB5261	SAMEA2340067		ERR418550
1280.11	Staphylococcus aureus strain 3688STDY6124960		1280	131567;2;1783272;1239;91061;1385;90964;1279;1280	cellular organisms;Bacteria;Terrabacteria group;Firmicutes;Bacilli;Bacillales;Staphylococcaceae;Staphylococcus;Staphylococcus aureus	Bacteria	Bacteria	Firmicutes	Bacilli	Bacillales	Staphylococcaceae	Staphylococcus	Staphylococcus aureus	WGS	3688STDY6124960				MLST.Staphylococcus_aureus.121																Good	2016-11-25T00:00:00Z	26806258		PRJEB9575	SAMEA3448970	GCF_900127635.1		FQPD00000000
1280.3	Staphylococcus aureus strain HICF0253		1280	131567;2;1783272;1239;91061;1385;90964;1279;1280	cellular organisms;Bacteria;Terrabacteria group;Firmicutes;Bacilli;Bacillales;Staphylococcaceae;Staphylococcus;Staphylococcus aureus	Bacteria	Bacteria	Firmicutes	Bacilli	Bacillales	Staphylococcaceae	Staphylococcus	Staphylococcus aureus	WGS	HICF0253				1																Good		32025709					ERR3826128				Illumina MiniSeq
1280.88	Staphylococcus aureus C00007066		1280	131567;2;1783272;1239;91061;1385;90964;1279;1280	cellular organisms;Bacteria;Terrabacteria group;Firmicutes;Bacilli;Bacillales;Staphylococcaceae;Staphylococcus;Staphylococcus aureus	Bacteria	Bacteria	Firmicutes	Bacilli	Bacillales	Staphylococcaceae	Staphylococcus	Staphylococcus aureus	WGS	C00007066				MLST.Staphylococcus_aureus.22												sequence type (st):22				Good		26686880		PRJEB5261	SAMEA2340251		ERR418734
1280.87	Staphylococcus aureus C00001445		1280	131567;2;1783272;1239;91061;1385;90964;1279;1280	cellular organisms;Bacteria;Terrabacteria group;Firmicutes;Bacilli;Bacillales;Staphylococcaceae;Staphylococcus;Staphylococcus aureus	Bacteria	Bacteria	Firmicutes	Bacilli	Bacillales	Staphylococcaceae	Staphylococcus	Staphylococcus aureus	WGS	C00001445				MLST.Staphylococcus_aureus.22												sequence type (st):22				Good		26686880		PRJEB5261	SAMEA2339906		ERR418389
1281	Staphylococcus aureus C00013187		1280	131567;2;1783272;1239;91061;1385;90964;1279;1280	cellular organisms;Bacteria;Terrabacteria group;Firmicutes;Bacilli;Bacillales;Staphylococcaceae;Staphylococcus;Staphylococcus aureus	Bacteria	Bacteria	Firmicutes	Bacilli	Bacillales	Staphylococcaceae	Staphylococcus	Staphylococcus aureus	WGS	C00013187				MLST.Staphylococcus_aureus.15												sequence type (st):15				Good		26686880		PRJEB5261	SAMEA2340599		ERR419082
1280.11	Staphylococcus aureus strain 3688STDY6124901		1280	131567;2;1783272;1239;91061;1385;90964;1279;1280	cellular organisms;Bacteria;Terrabacteria group;Firmicutes;Bacilli;Bacillales;Staphylococcaceae;Staphylococcus;Staphylococcus aureus	Bacteria	Bacteria	Firmicutes	Bacilli	Bacillales	Staphylococcaceae	Staphylococcus	Staphylococcus aureus	WGS	3688STDY6124901				MLST.Staphylococcus_aureus.121																Good	2016-11-23T00:00:00Z	26806258		PRJEB9575	SAMEA3448912	GCF_900125975.1		FQIB00000000
1280.26	Staphylococcus aureus strain 1236-25		1280	131567;2;1783272;1239;91061;1385;90964;1279;1280	cellular organisms;Bacteria;Terrabacteria group;Firmicutes;Bacilli;Bacillales;Staphylococcaceae;Staphylococcus;Staphylococcus aureus	Bacteria	Bacteria	Firmicutes	Bacilli	Bacillales	Staphylococcaceae	Staphylococcus	Staphylococcus aureus	WGS	1236-25				MLST.Staphylococcus_aureus.39												mlst:39				Good		29729180			SAMEA104602106		ERS2213388				Illumina MiSeq
1280.99	Staphylococcus aureus C00003419		1280	131567;2;1783272;1239;91061;1385;90964;1279;1280	cellular organisms;Bacteria;Terrabacteria group;Firmicutes;Bacilli;Bacillales;Staphylococcaceae;Staphylococcus;Staphylococcus aureus	Bacteria	Bacteria	Firmicutes	Bacilli	Bacillales	Staphylococcaceae	Staphylococcus	Staphylococcus aureus	WGS	C00003419				MLST.Staphylococcus_aureus.1												sequence type (st):1				Good		26686880		PRJEB5261	SAMEA2340239		ERR418722
1280.99	Staphylococcus aureus C00003355		1280	131567;2;1783272;1239;91061;1385;90964;1279;1280	cellular organisms;Bacteria;Terrabacteria group;Firmicutes;Bacilli;Bacillales;Staphylococcaceae;Staphylococcus;Staphylococcus aureus	Bacteria	Bacteria	Firmicutes	Bacilli	Bacillales	Staphylococcaceae	Staphylococcus	Staphylococcus aureus	WGS	C00003355				MLST.Staphylococcus_aureus.30												sequence type (st):30				Good		26686880		PRJEB5261	SAMEA2340177		ERR418660
1280.88	Staphylococcus aureus C00007065		1280	131567;2;1783272;1239;91061;1385;90964;1279;1280	cellular organisms;Bacteria;Terrabacteria group;Firmicutes;Bacilli;Bacillales;Staphylococcaceae;Staphylococcus;Staphylococcus aureus	Bacteria	Bacteria	Firmicutes	Bacilli	Bacillales	Staphylococcaceae	Staphylococcus	Staphylococcus aureus	WGS	C00007065				MLST.Staphylococcus_aureus.30												sequence type (st):30				Good		26686880		PRJEB5261	SAMEA2340250		ERR418733
1280.3	Staphylococcus aureus strain HICF0862		1280	131567;2;1783272;1239;91061;1385;90964;1279;1280	cellular organisms;Bacteria;Terrabacteria group;Firmicutes;Bacilli;Bacillales;Staphylococcaceae;Staphylococcus;Staphylococcus aureus	Bacteria	Bacteria	Firmicutes	Bacilli	Bacillales	Staphylococcaceae	Staphylococcus	Staphylococcus aureus	WGS	HICF0862				22																Good		32025709					ERR3826649				Illumina MiniSeq
1280.98	Staphylococcus aureus C00003272		1280	131567;2;1783272;1239;91061;1385;90964;1279;1280	cellular organisms;Bacteria;Terrabacteria group;Firmicutes;Bacilli;Bacillales;Staphylococcaceae;Staphylococcus;Staphylococcus aureus	Bacteria	Bacteria	Firmicutes	Bacilli	Bacillales	Staphylococcaceae	Staphylococcus	Staphylococcus aureus	WGS	C00003272				MLST.Staphylococcus_aureus.8												sequence type (st):8				Good		26686880		PRJEB5261	SAMEA2340102		ERR418585
1280.85	Staphylococcus aureus C00003324		1280	131567;2;1783272;1239;91061;1385;90964;1279;1280	cellular organisms;Bacteria;Terrabacteria group;Firmicutes;Bacilli;Bacillales;Staphylococcaceae;Staphylococcus;Staphylococcus aureus	Bacteria	Bacteria	Firmicutes	Bacilli	Bacillales	Staphylococcaceae	Staphylococcus	Staphylococcus aureus	WGS	C00003324				MLST.Staphylococcus_aureus.8												sequence type (st):8				Good		26686880		PRJEB5261	SAMEA2340150		ERR418633
1280.81	Staphylococcus aureus C00002621		1280	131567;2;1783272;1239;91061;1385;90964;1279;1280	cellular organisms;Bacteria;Terrabacteria group;Firmicutes;Bacilli;Bacillales;Staphylococcaceae;Staphylococcus;Staphylococcus aureus	Bacteria	Bacteria	Firmicutes	Bacilli	Bacillales	Staphylococcaceae	Staphylococcus	Staphylococcus aureus	WGS	C00002621				MLST.Staphylococcus_aureus.25												sequence type (st):25				Good		26686880		PRJEB5261	SAMEA2340462		ERR418945
1280.84	Staphylococcus aureus C00003295		1280	131567;2;1783272;1239;91061;1385;90964;1279;1280	cellular organisms;Bacteria;Terrabacteria group;Firmicutes;Bacilli;Bacillales;Staphylococcaceae;Staphylococcus;Staphylococcus aureus	Bacteria	Bacteria	Firmicutes	Bacilli	Bacillales	Staphylococcaceae	Staphylococcus	Staphylococcus aureus	WGS	C00003295				MLST.Staphylococcus_aureus.22												sequence type (st):22				Good		26686880		PRJEB5261	SAMEA2340123		ERR418606
1280.3	Staphylococcus aureus strain HICF0667		1280	131567;2;1783272;1239;91061;1385;90964;1279;1280	cellular organisms;Bacteria;Terrabacteria group;Firmicutes;Bacilli;Bacillales;Staphylococcaceae;Staphylococcus;Staphylococcus aureus	Bacteria	Bacteria	Firmicutes	Bacilli	Bacillales	Staphylococcaceae	Staphylococcus	Staphylococcus aureus	WGS	HICF0667				45																Good		32025709					ERR3826479				Illumina MiniSeq
1280.3	Staphylococcus aureus strain HICF0207		1280	131567;2;1783272;1239;91061;1385;90964;1279;1280	cellular organisms;Bacteria;Terrabacteria group;Firmicutes;Bacilli;Bacillales;Staphylococcaceae;Staphylococcus;Staphylococcus aureus	Bacteria	Bacteria	Firmicutes	Bacilli	Bacillales	Staphylococcaceae	Staphylococcus	Staphylococcus aureus	WGS	HICF0207				22																Good		32025709					ERR3826101				Illumina MiniSeq
1280.82	Staphylococcus aureus C00013186		1280	131567;2;1783272;1239;91061;1385;90964;1279;1280	cellular organisms;Bacteria;Terrabacteria group;Firmicutes;Bacilli;Bacillales;Staphylococcaceae;Staphylococcus;Staphylococcus aureus	Bacteria	Bacteria	Firmicutes	Bacilli	Bacillales	Staphylococcaceae	Staphylococcus	Staphylococcus aureus	WGS	C00013186				MLST.Staphylococcus_aureus.15												sequence type (st):15				Good		26686880		PRJEB5261	SAMEA2340598		ERR419081
1280.98	Staphylococcus aureus C00003238		1280	131567;2;1783272;1239;91061;1385;90964;1279;1280	cellular organisms;Bacteria;Terrabacteria group;Firmicutes;Bacilli;Bacillales;Staphylococcaceae;Staphylococcus;Staphylococcus aureus	Bacteria	Bacteria	Firmicutes	Bacilli	Bacillales	Staphylococcaceae	Staphylococcus	Staphylococcus aureus	WGS	C00003238				MLST.Staphylococcus_aureus.59												sequence type (st):59				Good		26686880		PRJEB5261	SAMEA2340068		ERR418551
1280.16	Staphylococcus aureus strain W42_230315		1280	131567;2;1783272;1239;91061;1385;90964;1279;1280	cellular organisms;Bacteria;Terrabacteria group;Firmicutes;Bacilli;Bacillales;Staphylococcaceae;Staphylococcus;Staphylococcus aureus	Bacteria	Bacteria	Firmicutes	Bacilli	Bacillales	Staphylococcaceae	Staphylococcus	Staphylococcus aureus	WGS	W42_230315				3251												genotype:t537				Good	2018-01-29T00:00:00Z	28704546		PRJNA295807	SAMN04089987	GCA_002905455.1		LKTH00000000			Illumina MiSeq	250.0x	CLC NGS Cell v. 8.0
1280.84	Staphylococcus aureus C00003212		1280	131567;2;1783272;1239;91061;1385;90964;1279;1280	cellular organisms;Bacteria;Terrabacteria group;Firmicutes;Bacilli;Bacillales;Staphylococcaceae;Staphylococcus;Staphylococcus aureus	Bacteria	Bacteria	Firmicutes	Bacilli	Bacillales	Staphylococcaceae	Staphylococcus	Staphylococcus aureus	WGS	C00003212				MLST.Staphylococcus_aureus.3422																Good		26686880		PRJEB5261	SAMEA2340045		ERR418528
1280.92	Staphylococcus aureus 006_06		1280	131567;2;1783272;1239;91061;1385;90964;1279;1280	cellular organisms;Bacteria;Terrabacteria group;Firmicutes;Bacilli;Bacillales;Staphylococcaceae;Staphylococcus;Staphylococcus aureus	Bacteria	Bacteria	Firmicutes	Bacilli	Bacillales	Staphylococcaceae	Staphylococcus	Staphylococcus aureus	WGS	006_06				MLST.Staphylococcus_aureus.22												st:ST22				Good		25903077		PRJEB2295	SAMEA800388		ERR029346
1280.3	Staphylococcus aureus strain HICF0193		1280	131567;2;1783272;1239;91061;1385;90964;1279;1280	cellular organisms;Bacteria;Terrabacteria group;Firmicutes;Bacilli;Bacillales;Staphylococcaceae;Staphylococcus;Staphylococcus aureus	Bacteria	Bacteria	Firmicutes	Bacilli	Bacillales	Staphylococcaceae	Staphylococcus	Staphylococcus aureus	WGS	HICF0193				30																Good		32025709					ERR3826846				Illumina MiniSeq
1280.97	Staphylococcus aureus C00001251		1280	131567;2;1783272;1239;91061;1385;90964;1279;1280	cellular organisms;Bacteria;Terrabacteria group;Firmicutes;Bacilli;Bacillales;Staphylococcaceae;Staphylococcus;Staphylococcus aureus	Bacteria	Bacteria	Firmicutes	Bacilli	Bacillales	Staphylococcaceae	Staphylococcus	Staphylococcus aureus	WGS	C00001251				MLST.Staphylococcus_aureus.15												sequence type (st):15				Good		26686880		PRJEB5261	SAMEA2340439		ERR418922
1280.11	Staphylococcus aureus strain 3688STDY6124979		1280	131567;2;1783272;1239;91061;1385;90964;1279;1280	cellular organisms;Bacteria;Terrabacteria group;Firmicutes;Bacilli;Bacillales;Staphylococcaceae;Staphylococcus;Staphylococcus aureus	Bacteria	Bacteria	Firmicutes	Bacilli	Bacillales	Staphylococcaceae	Staphylococcus	Staphylococcus aureus	WGS	3688STDY6124979				MLST.Staphylococcus_aureus.121																Good	2016-11-23T00:00:00Z	26806258		PRJEB9575	SAMEA3448989	GCF_900124735.1		FQDI00000000
1280.16	Staphylococcus aureus strain HCW01_170215		1280	131567;2;1783272;1239;91061;1385;90964;1279;1280	cellular organisms;Bacteria;Terrabacteria group;Firmicutes;Bacilli;Bacillales;Staphylococcaceae;Staphylococcus;Staphylococcus aureus	Bacteria	Bacteria	Firmicutes	Bacilli	Bacillales	Staphylococcaceae	Staphylococcus	Staphylococcus aureus	WGS	HCW01_170215				15												genotype:t1716				Good	2018-01-29T00:00:00Z	28704546		PRJNA295807	SAMN04089952	GCA_002904495.1		NGVO00000000			Illumina MiSeq	250.0x	CLC NGS Cell v. 8.0
1280.97	Staphylococcus aureus C00001263		1280	131567;2;1783272;1239;91061;1385;90964;1279;1280	cellular organisms;Bacteria;Terrabacteria group;Firmicutes;Bacilli;Bacillales;Staphylococcaceae;Staphylococcus;Staphylococcus aureus	Bacteria	Bacteria	Firmicutes	Bacilli	Bacillales	Staphylococcaceae	Staphylococcus	Staphylococcus aureus	WGS	C00001263				MLST.Staphylococcus_aureus.188												sequence type (st):188				Good		26686880		PRJEB5261	SAMEA2340450		ERR418933
1280.3	Staphylococcus aureus strain HICF0678		1280	131567;2;1783272;1239;91061;1385;90964;1279;1280	cellular organisms;Bacteria;Terrabacteria group;Firmicutes;Bacilli;Bacillales;Staphylococcaceae;Staphylococcus;Staphylococcus aureus	Bacteria	Bacteria	Firmicutes	Bacilli	Bacillales	Staphylococcaceae	Staphylococcus	Staphylococcus aureus	WGS	HICF0678				59																Good		32025709					ERR3826489				Illumina MiniSeq
1280.3	Staphylococcus aureus strain HICF0462		1280	131567;2;1783272;1239;91061;1385;90964;1279;1280	cellular organisms;Bacteria;Terrabacteria group;Firmicutes;Bacilli;Bacillales;Staphylococcaceae;Staphylococcus;Staphylococcus aureus	Bacteria	Bacteria	Firmicutes	Bacilli	Bacillales	Staphylococcaceae	Staphylococcus	Staphylococcus aureus	WGS	HICF0462				22																Good		32025709					ERR3826302				Illumina MiniSeq
1280.84	Staphylococcus aureus C00008985		1280	131567;2;1783272;1239;91061;1385;90964;1279;1280	cellular organisms;Bacteria;Terrabacteria group;Firmicutes;Bacilli;Bacillales;Staphylococcaceae;Staphylococcus;Staphylococcus aureus	Bacteria	Bacteria	Firmicutes	Bacilli	Bacillales	Staphylococcaceae	Staphylococcus	Staphylococcus aureus	WGS	C00008985				MLST.Staphylococcus_aureus.5												sequence type (st):5				Good		26686880		PRJEB5261	SAMEA2340323		ERR418806
1280.83	Staphylococcus aureus C00013316		1280	131567;2;1783272;1239;91061;1385;90964;1279;1280	cellular organisms;Bacteria;Terrabacteria group;Firmicutes;Bacilli;Bacillales;Staphylococcaceae;Staphylococcus;Staphylococcus aureus	Bacteria	Bacteria	Firmicutes	Bacilli	Bacillales	Staphylococcaceae	Staphylococcus	Staphylococcus aureus	WGS	C00013316				MLST.Staphylococcus_aureus.59												sequence type (st):59				Good		26686880		PRJEB5261	SAMEA2340666		ERR419149
1280.8	Staphylococcus aureus C00001155		1280	131567;2;1783272;1239;91061;1385;90964;1279;1280	cellular organisms;Bacteria;Terrabacteria group;Firmicutes;Bacilli;Bacillales;Staphylococcaceae;Staphylococcus;Staphylococcus aureus	Bacteria	Bacteria	Firmicutes	Bacilli	Bacillales	Staphylococcaceae	Staphylococcus	Staphylococcus aureus	WGS	C00001155				MLST.Staphylococcus_aureus.2450												sequence type (st):2450				Good		26686880		PRJEB5225	SAMEA2335149		ERR410114
1280.84	Staphylococcus aureus C00003351		1280	131567;2;1783272;1239;91061;1385;90964;1279;1280	cellular organisms;Bacteria;Terrabacteria group;Firmicutes;Bacilli;Bacillales;Staphylococcaceae;Staphylococcus;Staphylococcus aureus	Bacteria	Bacteria	Firmicutes	Bacilli	Bacillales	Staphylococcaceae	Staphylococcus	Staphylococcus aureus	WGS	C00003351				MLST.Staphylococcus_aureus.8												sequence type (st):8				Good		26686880		PRJEB5261	SAMEA2340173		ERR418656
1281	Staphylococcus aureus C00012800		1280	131567;2;1783272;1239;91061;1385;90964;1279;1280	cellular organisms;Bacteria;Terrabacteria group;Firmicutes;Bacilli;Bacillales;Staphylococcaceae;Staphylococcus;Staphylococcus aureus	Bacteria	Bacteria	Firmicutes	Bacilli	Bacillales	Staphylococcaceae	Staphylococcus	Staphylococcus aureus	WGS	C00012800				MLST.Staphylococcus_aureus.1224												sequence type (st):1224				Good		26686880		PRJEB5261	SAMEA2340532		ERR419015
1280.97	Staphylococcus aureus C00001389		1280	131567;2;1783272;1239;91061;1385;90964;1279;1280	cellular organisms;Bacteria;Terrabacteria group;Firmicutes;Bacilli;Bacillales;Staphylococcaceae;Staphylococcus;Staphylococcus aureus	Bacteria	Bacteria	Firmicutes	Bacilli	Bacillales	Staphylococcaceae	Staphylococcus	Staphylococcus aureus	WGS	C00001389				MLST.Staphylococcus_aureus.36												sequence type (st):36				Good		26686880		PRJEB5261	SAMEA2339892		ERR418375
1280.12	Staphylococcus aureus strain 3688STDY6125022		1280	131567;2;1783272;1239;91061;1385;90964;1279;1280	cellular organisms;Bacteria;Terrabacteria group;Firmicutes;Bacilli;Bacillales;Staphylococcaceae;Staphylococcus;Staphylococcus aureus	Bacteria	Bacteria	Firmicutes	Bacilli	Bacillales	Staphylococcaceae	Staphylococcus	Staphylococcus aureus	WGS	3688STDY6125022				MLST.Staphylococcus_aureus.121																Good	2016-11-23T00:00:00Z	26806258		PRJEB9575	SAMEA3449030	GCF_900125105.1		FQET00000000
1280.11	Staphylococcus aureus strain 3688STDY6124921		1280	131567;2;1783272;1239;91061;1385;90964;1279;1280	cellular organisms;Bacteria;Terrabacteria group;Firmicutes;Bacilli;Bacillales;Staphylococcaceae;Staphylococcus;Staphylococcus aureus	Bacteria	Bacteria	Firmicutes	Bacilli	Bacillales	Staphylococcaceae	Staphylococcus	Staphylococcus aureus	WGS	3688STDY6124921				MLST.Staphylococcus_aureus.2968																Good	2016-11-24T00:00:00Z	26806258		PRJEB9575	SAMEA3448931	GCF_900126145.1		FQND00000000
1280.97	Staphylococcus aureus C00003095		1280	131567;2;1783272;1239;91061;1385;90964;1279;1280	cellular organisms;Bacteria;Terrabacteria group;Firmicutes;Bacilli;Bacillales;Staphylococcaceae;Staphylococcus;Staphylococcus aureus	Bacteria	Bacteria	Firmicutes	Bacilli	Bacillales	Staphylococcaceae	Staphylococcus	Staphylococcus aureus	WGS	C00003095				MLST.Staphylococcus_aureus.3432																Good		26686880		PRJEB5261	SAMEA2339934		ERR418417
1280.98	Staphylococcus aureus C00003245		1280	131567;2;1783272;1239;91061;1385;90964;1279;1280	cellular organisms;Bacteria;Terrabacteria group;Firmicutes;Bacilli;Bacillales;Staphylococcaceae;Staphylococcus;Staphylococcus aureus	Bacteria	Bacteria	Firmicutes	Bacilli	Bacillales	Staphylococcaceae	Staphylococcus	Staphylococcus aureus	WGS	C00003245				MLST.Staphylococcus_aureus.30												sequence type (st):30				Good		26686880		PRJEB5261	SAMEA2340075		ERR418558
1280.81	Staphylococcus aureus C00002625		1280	131567;2;1783272;1239;91061;1385;90964;1279;1280	cellular organisms;Bacteria;Terrabacteria group;Firmicutes;Bacilli;Bacillales;Staphylococcaceae;Staphylococcus;Staphylococcus aureus	Bacteria	Bacteria	Firmicutes	Bacilli	Bacillales	Staphylococcaceae	Staphylococcus	Staphylococcus aureus	WGS	C00002625				MLST.Staphylococcus_aureus.30												sequence type (st):30				Good		26686880		PRJEB5261	SAMEA2340466		ERR418949
1280.1	Staphylococcus aureus C00013377		1280	131567;2;1783272;1239;91061;1385;90964;1279;1280	cellular organisms;Bacteria;Terrabacteria group;Firmicutes;Bacilli;Bacillales;Staphylococcaceae;Staphylococcus;Staphylococcus aureus	Bacteria	Bacteria	Firmicutes	Bacilli	Bacillales	Staphylococcaceae	Staphylococcus	Staphylococcus aureus	WGS	C00013377				MLST.Staphylococcus_aureus.39												sequence type (st):39				Good		26686880		PRJEB5261	SAMEA2340727		ERR419210
1280.99	Staphylococcus aureus C00012747		1280	131567;2;1783272;1239;91061;1385;90964;1279;1280	cellular organisms;Bacteria;Terrabacteria group;Firmicutes;Bacilli;Bacillales;Staphylococcaceae;Staphylococcus;Staphylococcus aureus	Bacteria	Bacteria	Firmicutes	Bacilli	Bacillales	Staphylococcaceae	Staphylococcus	Staphylococcus aureus	WGS	C00012747				MLST.Staphylococcus_aureus.8												sequence type (st):8				Good		26686880		PRJEB5261	SAMEA2340479		ERR418962
1280.8	Staphylococcus aureus C00001184		1280	131567;2;1783272;1239;91061;1385;90964;1279;1280	cellular organisms;Bacteria;Terrabacteria group;Firmicutes;Bacilli;Bacillales;Staphylococcaceae;Staphylococcus;Staphylococcus aureus	Bacteria	Bacteria	Firmicutes	Bacilli	Bacillales	Staphylococcaceae	Staphylococcus	Staphylococcus aureus	WGS	C00001184				MLST.Staphylococcus_aureus.5												sequence type (st):5				Good		26686880		PRJEB5261	SAMEA2340372		ERR418855
1281	Staphylococcus aureus C00013192		1280	131567;2;1783272;1239;91061;1385;90964;1279;1280	cellular organisms;Bacteria;Terrabacteria group;Firmicutes;Bacilli;Bacillales;Staphylococcaceae;Staphylococcus;Staphylococcus aureus	Bacteria	Bacteria	Firmicutes	Bacilli	Bacillales	Staphylococcaceae	Staphylococcus	Staphylococcus aureus	WGS	C00013192				MLST.Staphylococcus_aureus.22												sequence type (st):22				Good		26686880		PRJEB5261	SAMEA2340604		ERR419087
1280.3	Staphylococcus aureus strain HICF0720		1280	131567;2;1783272;1239;91061;1385;90964;1279;1280	cellular organisms;Bacteria;Terrabacteria group;Firmicutes;Bacilli;Bacillales;Staphylococcaceae;Staphylococcus;Staphylococcus aureus	Bacteria	Bacteria	Firmicutes	Bacilli	Bacillales	Staphylococcaceae	Staphylococcus	Staphylococcus aureus	WGS	HICF0720				1649																Good		32025709					ERR3826529				Illumina MiniSeq
1280.84	Staphylococcus aureus C00003343		1280	131567;2;1783272;1239;91061;1385;90964;1279;1280	cellular organisms;Bacteria;Terrabacteria group;Firmicutes;Bacilli;Bacillales;Staphylococcaceae;Staphylococcus;Staphylococcus aureus	Bacteria	Bacteria	Firmicutes	Bacilli	Bacillales	Staphylococcaceae	Staphylococcus	Staphylococcus aureus	WGS	C00003343				MLST.Staphylococcus_aureus.22												sequence type (st):22				Good		26686880		PRJEB5261	SAMEA2340165		ERR418648
1280.26	Staphylococcus aureus strain 1356-44		1280	131567;2;1783272;1239;91061;1385;90964;1279;1280	cellular organisms;Bacteria;Terrabacteria group;Firmicutes;Bacilli;Bacillales;Staphylococcaceae;Staphylococcus;Staphylococcus aureus	Bacteria	Bacteria	Firmicutes	Bacilli	Bacillales	Staphylococcaceae	Staphylococcus	Staphylococcus aureus	WGS	1356-44				MLST.Staphylococcus_aureus.39												mlst:39				Good		29729180			SAMEA104602123		ERS2213405				Illumina MiSeq
1280.98	Staphylococcus aureus C00003344		1280	131567;2;1783272;1239;91061;1385;90964;1279;1280	cellular organisms;Bacteria;Terrabacteria group;Firmicutes;Bacilli;Bacillales;Staphylococcaceae;Staphylococcus;Staphylococcus aureus	Bacteria	Bacteria	Firmicutes	Bacilli	Bacillales	Staphylococcaceae	Staphylococcus	Staphylococcus aureus	WGS	C00003344				MLST.Staphylococcus_aureus.5												sequence type (st):5				Good		26686880		PRJEB5261	SAMEA2340166		ERR418649
1280.11	Staphylococcus aureus strain 3688STDY6124861		1280	131567;2;1783272;1239;91061;1385;90964;1279;1280	cellular organisms;Bacteria;Terrabacteria group;Firmicutes;Bacilli;Bacillales;Staphylococcaceae;Staphylococcus;Staphylococcus aureus	Bacteria	Bacteria	Firmicutes	Bacilli	Bacillales	Staphylococcaceae	Staphylococcus	Staphylococcus aureus	WGS	3688STDY6124861				MLST.Staphylococcus_aureus.188																Good	2016-11-23T00:00:00Z	26806258		PRJEB9575	SAMEA3449396	GCF_900125755.1		FQHI00000000
1280.83	Staphylococcus aureus C00013362		1280	131567;2;1783272;1239;91061;1385;90964;1279;1280	cellular organisms;Bacteria;Terrabacteria group;Firmicutes;Bacilli;Bacillales;Staphylococcaceae;Staphylococcus;Staphylococcus aureus	Bacteria	Bacteria	Firmicutes	Bacilli	Bacillales	Staphylococcaceae	Staphylococcus	Staphylococcus aureus	WGS	C00013362				MLST.Staphylococcus_aureus.12												sequence type (st):12				Good		26686880		PRJEB5261	SAMEA2340712		ERR419195
1280.98	Staphylococcus aureus C00003211		1280	131567;2;1783272;1239;91061;1385;90964;1279;1280	cellular organisms;Bacteria;Terrabacteria group;Firmicutes;Bacilli;Bacillales;Staphylococcaceae;Staphylococcus;Staphylococcus aureus	Bacteria	Bacteria	Firmicutes	Bacilli	Bacillales	Staphylococcaceae	Staphylococcus	Staphylococcus aureus	WGS	C00003211				MLST.Staphylococcus_aureus.22												sequence type (st):22				Good		26686880		PRJEB5261	SAMEA2340044		ERR418527
1281	Staphylococcus aureus C00013213		1280	131567;2;1783272;1239;91061;1385;90964;1279;1280	cellular organisms;Bacteria;Terrabacteria group;Firmicutes;Bacilli;Bacillales;Staphylococcaceae;Staphylococcus;Staphylococcus aureus	Bacteria	Bacteria	Firmicutes	Bacilli	Bacillales	Staphylococcaceae	Staphylococcus	Staphylococcus aureus	WGS	C00013213				MLST.Staphylococcus_aureus.3435												sequence type (st):1224				Good		26686880		PRJEB5261	SAMEA2340625		ERR419108
1280.84	Staphylococcus aureus C00003228		1280	131567;2;1783272;1239;91061;1385;90964;1279;1280	cellular organisms;Bacteria;Terrabacteria group;Firmicutes;Bacilli;Bacillales;Staphylococcaceae;Staphylococcus;Staphylococcus aureus	Bacteria	Bacteria	Firmicutes	Bacilli	Bacillales	Staphylococcaceae	Staphylococcus	Staphylococcus aureus	WGS	C00003228				MLST.Staphylococcus_aureus.22												sequence type (st):22				Good		26686880		PRJEB5261	SAMEA2340060		ERR418543
1.4135e+06	Staphylococcus aureus N1343		1413499	131567;2;1783272;1239;91061;1385;90964;1279;1280;1413499	cellular organisms;Bacteria;Terrabacteria group;Firmicutes;Bacilli;Bacillales;Staphylococcaceae;Staphylococcus;Staphylococcus aureus;Staphylococcus aureus N1343	Bacteria	Bacteria	Firmicutes	Bacilli	Bacillales	Staphylococcaceae	Staphylococcus	Staphylococcus aureus	WGS	N1343				MLST.Staphylococcus_aureus.398																Good	2014-04-17T00:00:00Z	-		PRJNA226454	SAMN02391326	GCA_000639535.1	SRR1303497	JIXL00000000			Illumina	90.0x	allpaths v. R48559
1280.21	Staphylococcus aureus strain 0537-0302-2015		1280	131567;2;1783272;1239;91061;1385;90964;1279;1280	cellular organisms;Bacteria;Terrabacteria group;Firmicutes;Bacilli;Bacillales;Staphylococcaceae;Staphylococcus;Staphylococcus aureus	Bacteria	Bacteria	Firmicutes	Bacilli	Bacillales	Staphylococcaceae	Staphylococcus	Staphylococcus aureus	WGS	0537-0302-2015				MLST.Staphylococcus_aureus.97																Good	2019-05-23T00:00:00Z			PRJNA431177	SAMN11585614	GCA_005774645.1		VALH00000000			Illumina HiSeq	260.0x	CLC genomic workbench v. 7.0
1280.3	Staphylococcus aureus strain HICF0890		1280	131567;2;1783272;1239;91061;1385;90964;1279;1280	cellular organisms;Bacteria;Terrabacteria group;Firmicutes;Bacilli;Bacillales;Staphylococcaceae;Staphylococcus;Staphylococcus aureus	Bacteria	Bacteria	Firmicutes	Bacilli	Bacillales	Staphylococcaceae	Staphylococcus	Staphylococcus aureus	WGS	HICF0890				59																Good		32025709					ERR3826671				Illumina MiniSeq
1280.26	Staphylococcus aureus strain 1568-86		1280	131567;2;1783272;1239;91061;1385;90964;1279;1280	cellular organisms;Bacteria;Terrabacteria group;Firmicutes;Bacilli;Bacillales;Staphylococcaceae;Staphylococcus;Staphylococcus aureus	Bacteria	Bacteria	Firmicutes	Bacilli	Bacillales	Staphylococcaceae	Staphylococcus	Staphylococcus aureus	WGS	1568-86				MLST.Staphylococcus_aureus.5												mlst:5				Good		29729180			SAMEA104602071		ERS2213353				Illumina MiSeq
1280.26	Staphylococcus aureus ERR128708		1280	131567;2;1783272;1239;91061;1385;90964;1279;1280	cellular organisms;Bacteria;Terrabacteria group;Firmicutes;Bacilli;Bacillales;Staphylococcaceae;Staphylococcus;Staphylococcus aureus	Bacteria	Bacteria	Firmicutes	Bacilli	Bacillales	Staphylococcaceae	Staphylococcus	Staphylococcus aureus	WGS	ERR128708				MLST.Staphylococcus_aureus.2371												mlst:ST2371				Good		23158674									Illumina MiSeq
1280.3	Staphylococcus aureus strain HICF0266		1280	131567;2;1783272;1239;91061;1385;90964;1279;1280	cellular organisms;Bacteria;Terrabacteria group;Firmicutes;Bacilli;Bacillales;Staphylococcaceae;Staphylococcus;Staphylococcus aureus	Bacteria	Bacteria	Firmicutes	Bacilli	Bacillales	Staphylococcaceae	Staphylococcus	Staphylococcus aureus	WGS	HICF0266				22																Good		32025709					ERR3826139				Illumina MiniSeq
1280.12	Staphylococcus aureus strain 3688STDY6124898		1280	131567;2;1783272;1239;91061;1385;90964;1279;1280	cellular organisms;Bacteria;Terrabacteria group;Firmicutes;Bacilli;Bacillales;Staphylococcaceae;Staphylococcus;Staphylococcus aureus	Bacteria	Bacteria	Firmicutes	Bacilli	Bacillales	Staphylococcaceae	Staphylococcus	Staphylococcus aureus	WGS	3688STDY6124898				MLST.Staphylococcus_aureus.121																Good	2016-11-23T00:00:00Z	26806258		PRJEB9575	SAMEA3448909	GCF_900125935.1		FQHX00000000
1280.82	Staphylococcus aureus C00012825		1280	131567;2;1783272;1239;91061;1385;90964;1279;1280	cellular organisms;Bacteria;Terrabacteria group;Firmicutes;Bacilli;Bacillales;Staphylococcaceae;Staphylococcus;Staphylococcus aureus	Bacteria	Bacteria	Firmicutes	Bacilli	Bacillales	Staphylococcaceae	Staphylococcus	Staphylococcus aureus	WGS	C00012825				MLST.Staphylococcus_aureus.45												sequence type (st):45				Good		26686880		PRJEB5261	SAMEA2340557		ERR419040
1280.3	Staphylococcus aureus strain HICF0852		1280	131567;2;1783272;1239;91061;1385;90964;1279;1280	cellular organisms;Bacteria;Terrabacteria group;Firmicutes;Bacilli;Bacillales;Staphylococcaceae;Staphylococcus;Staphylococcus aureus	Bacteria	Bacteria	Firmicutes	Bacilli	Bacillales	Staphylococcaceae	Staphylococcus	Staphylococcus aureus	WGS	HICF0852				22																Good		32025709					ERR3826640				Illumina MiniSeq
1280.1	Staphylococcus aureus C00013350		1280	131567;2;1783272;1239;91061;1385;90964;1279;1280	cellular organisms;Bacteria;Terrabacteria group;Firmicutes;Bacilli;Bacillales;Staphylococcaceae;Staphylococcus;Staphylococcus aureus	Bacteria	Bacteria	Firmicutes	Bacilli	Bacillales	Staphylococcaceae	Staphylococcus	Staphylococcus aureus	WGS	C00013350				MLST.Staphylococcus_aureus.425												sequence type (st):425				Good		26686880		PRJEB5261	SAMEA2340700		ERR419183
1280.74	Staphylococcus aureus C00003174		1280	131567;2;1783272;1239;91061;1385;90964;1279;1280	cellular organisms;Bacteria;Terrabacteria group;Firmicutes;Bacilli;Bacillales;Staphylococcaceae;Staphylococcus;Staphylococcus aureus	Bacteria	Bacteria	Firmicutes	Bacilli	Bacillales	Staphylococcaceae	Staphylococcus	Staphylococcus aureus	WGS	C00003174				MLST.Staphylococcus_aureus.22												sequence type (st):22				Good		26686880		PRJEB5261	SAMEA2340007		ERR418490
1280.16	Staphylococcus aureus strain W27_050315		1280	131567;2;1783272;1239;91061;1385;90964;1279;1280	cellular organisms;Bacteria;Terrabacteria group;Firmicutes;Bacilli;Bacillales;Staphylococcaceae;Staphylococcus;Staphylococcus aureus	Bacteria	Bacteria	Firmicutes	Bacilli	Bacillales	Staphylococcaceae	Staphylococcus	Staphylococcus aureus	WGS	W27_050315				-												genotype:t084				Good	2018-01-29T00:00:00Z	28704546		PRJNA295807	SAMN04089953	GCA_002904515.1		LKNP00000000			Illumina MiSeq	250.0x	CLC NGS Cell v. 8.0
1280.3	Staphylococcus aureus strain HICF0569		1280	131567;2;1783272;1239;91061;1385;90964;1279;1280	cellular organisms;Bacteria;Terrabacteria group;Firmicutes;Bacilli;Bacillales;Staphylococcaceae;Staphylococcus;Staphylococcus aureus	Bacteria	Bacteria	Firmicutes	Bacilli	Bacillales	Staphylococcaceae	Staphylococcus	Staphylococcus aureus	WGS	HICF0569				22																Good		32025709					ERR3826394				Illumina MiniSeq
1280.88	Staphylococcus aureus C00001076		1280	131567;2;1783272;1239;91061;1385;90964;1279;1280	cellular organisms;Bacteria;Terrabacteria group;Firmicutes;Bacilli;Bacillales;Staphylococcaceae;Staphylococcus;Staphylococcus aureus	Bacteria	Bacteria	Firmicutes	Bacilli	Bacillales	Staphylococcaceae	Staphylococcus	Staphylococcus aureus	WGS	C00001076				MLST.Staphylococcus_aureus.1094												sequence type (st):1094				Good		26686880		PRJEB5225	SAMEA2335070		ERR410035
1280.3	Staphylococcus aureus strain HICF0270		1280	131567;2;1783272;1239;91061;1385;90964;1279;1280	cellular organisms;Bacteria;Terrabacteria group;Firmicutes;Bacilli;Bacillales;Staphylococcaceae;Staphylococcus;Staphylococcus aureus	Bacteria	Bacteria	Firmicutes	Bacilli	Bacillales	Staphylococcaceae	Staphylococcus	Staphylococcus aureus	WGS	HICF0270				22																Good		32025709					ERR3826142				Illumina MiniSeq
1280.81	Staphylococcus aureus C00012787		1280	131567;2;1783272;1239;91061;1385;90964;1279;1280	cellular organisms;Bacteria;Terrabacteria group;Firmicutes;Bacilli;Bacillales;Staphylococcaceae;Staphylococcus;Staphylococcus aureus	Bacteria	Bacteria	Firmicutes	Bacilli	Bacillales	Staphylococcaceae	Staphylococcus	Staphylococcus aureus	WGS	C00012787				MLST.Staphylococcus_aureus.130												sequence type (st):130				Good		26686880		PRJEB5261	SAMEA2340519		ERR419002
1280.16	Staphylococcus aureus strain B26B_160215		1280	131567;2;1783272;1239;91061;1385;90964;1279;1280	cellular organisms;Bacteria;Terrabacteria group;Firmicutes;Bacilli;Bacillales;Staphylococcaceae;Staphylococcus;Staphylococcus aureus	Bacteria	Bacteria	Firmicutes	Bacilli	Bacillales	Staphylococcaceae	Staphylococcus	Staphylococcus aureus	WGS	B26B_160215				1												genotype:t127				Good	2018-01-29T00:00:00Z	28704546		PRJNA295807	SAMN04089983	GCA_002905535.1		LKUM00000000			Illumina MiSeq	250.0x	CLC NGS Cell v. 8.0
1280.84	Staphylococcus aureus C00007085		1280	131567;2;1783272;1239;91061;1385;90964;1279;1280	cellular organisms;Bacteria;Terrabacteria group;Firmicutes;Bacilli;Bacillales;Staphylococcaceae;Staphylococcus;Staphylococcus aureus	Bacteria	Bacteria	Firmicutes	Bacilli	Bacillales	Staphylococcaceae	Staphylococcus	Staphylococcus aureus	WGS	C00007085				MLST.Staphylococcus_aureus.15												sequence type (st):15				Good		26686880		PRJEB5261	SAMEA2340269		ERR418752
1280.85	Staphylococcus aureus C00009020		1280	131567;2;1783272;1239;91061;1385;90964;1279;1280	cellular organisms;Bacteria;Terrabacteria group;Firmicutes;Bacilli;Bacillales;Staphylococcaceae;Staphylococcus;Staphylococcus aureus	Bacteria	Bacteria	Firmicutes	Bacilli	Bacillales	Staphylococcaceae	Staphylococcus	Staphylococcus aureus	WGS	C00009020				MLST.Staphylococcus_aureus.30												sequence type (st):30				Good		26686880		PRJEB5261	SAMEA2340331		ERR418814
1281	Staphylococcus aureus C00013173		1280	131567;2;1783272;1239;91061;1385;90964;1279;1280	cellular organisms;Bacteria;Terrabacteria group;Firmicutes;Bacilli;Bacillales;Staphylococcaceae;Staphylococcus;Staphylococcus aureus	Bacteria	Bacteria	Firmicutes	Bacilli	Bacillales	Staphylococcaceae	Staphylococcus	Staphylococcus aureus	WGS	C00013173				MLST.Staphylococcus_aureus.34												sequence type (st):34				Good		26686880		PRJEB5261	SAMEA2340585		ERR419068
1280.8	Staphylococcus aureus C00001195		1280	131567;2;1783272;1239;91061;1385;90964;1279;1280	cellular organisms;Bacteria;Terrabacteria group;Firmicutes;Bacilli;Bacillales;Staphylococcaceae;Staphylococcus;Staphylococcus aureus	Bacteria	Bacteria	Firmicutes	Bacilli	Bacillales	Staphylococcaceae	Staphylococcus	Staphylococcus aureus	WGS	C00001195				MLST.Staphylococcus_aureus.30												sequence type (st):30				Good		26686880		PRJEB5261	SAMEA2340383		ERR418866
1280.83	Staphylococcus aureus C00013326		1280	131567;2;1783272;1239;91061;1385;90964;1279;1280	cellular organisms;Bacteria;Terrabacteria group;Firmicutes;Bacilli;Bacillales;Staphylococcaceae;Staphylococcus;Staphylococcus aureus	Bacteria	Bacteria	Firmicutes	Bacilli	Bacillales	Staphylococcaceae	Staphylococcus	Staphylococcus aureus	WGS	C00013326				MLST.Staphylococcus_aureus.582												sequence type (st):582				Good		26686880		PRJEB5261	SAMEA2340676		ERR419159
1281	Staphylococcus aureus C00013164		1280	131567;2;1783272;1239;91061;1385;90964;1279;1280	cellular organisms;Bacteria;Terrabacteria group;Firmicutes;Bacilli;Bacillales;Staphylococcaceae;Staphylococcus;Staphylococcus aureus	Bacteria	Bacteria	Firmicutes	Bacilli	Bacillales	Staphylococcaceae	Staphylococcus	Staphylococcus aureus	WGS	C00013164				MLST.Staphylococcus_aureus.3427												sequence type (st):NA				Good		26686880		PRJEB5261	SAMEA2340576		ERR419059
1280.3	Staphylococcus aureus strain HICF0565		1280	131567;2;1783272;1239;91061;1385;90964;1279;1280	cellular organisms;Bacteria;Terrabacteria group;Firmicutes;Bacilli;Bacillales;Staphylococcaceae;Staphylococcus;Staphylococcus aureus	Bacteria	Bacteria	Firmicutes	Bacilli	Bacillales	Staphylococcaceae	Staphylococcus	Staphylococcus aureus	WGS	HICF0565				5																Good		32025709					ERR3826391				Illumina MiniSeq
1280.26	Staphylococcus aureus ERR108054		1280	131567;2;1783272;1239;91061;1385;90964;1279;1280	cellular organisms;Bacteria;Terrabacteria group;Firmicutes;Bacilli;Bacillales;Staphylococcaceae;Staphylococcus;Staphylococcus aureus	Bacteria	Bacteria	Firmicutes	Bacilli	Bacillales	Staphylococcaceae	Staphylococcus	Staphylococcus aureus	WGS	ERR108054				MLST.Staphylococcus_aureus.2371												mlst:ST2371				Good		23158674									Illumina MiSeq
1280.16	Staphylococcus aureus strain W58_190515		1280	131567;2;1783272;1239;91061;1385;90964;1279;1280	cellular organisms;Bacteria;Terrabacteria group;Firmicutes;Bacilli;Bacillales;Staphylococcaceae;Staphylococcus;Staphylococcus aureus	Bacteria	Bacteria	Firmicutes	Bacilli	Bacillales	Staphylococcaceae	Staphylococcus	Staphylococcus aureus	WGS	W58_190515				3250												genotype:t645				Good	2018-01-29T00:00:00Z	28704546		PRJNA295807	SAMN04089998	GCA_002905195.1		LKOW00000000			Illumina MiSeq	250.0x	CLC NGS Cell v. 8.0
1280.8	Staphylococcus aureus C00001218		1280	131567;2;1783272;1239;91061;1385;90964;1279;1280	cellular organisms;Bacteria;Terrabacteria group;Firmicutes;Bacilli;Bacillales;Staphylococcaceae;Staphylococcus;Staphylococcus aureus	Bacteria	Bacteria	Firmicutes	Bacilli	Bacillales	Staphylococcaceae	Staphylococcus	Staphylococcus aureus	WGS	C00001218				MLST.Staphylococcus_aureus.30												sequence type (st):30				Good		26686880		PRJEB5261	SAMEA2340406		ERR418889
1280.26	Staphylococcus aureus ERR128711		1280	131567;2;1783272;1239;91061;1385;90964;1279;1280	cellular organisms;Bacteria;Terrabacteria group;Firmicutes;Bacilli;Bacillales;Staphylococcaceae;Staphylococcus;Staphylococcus aureus	Bacteria	Bacteria	Firmicutes	Bacilli	Bacillales	Staphylococcaceae	Staphylococcus	Staphylococcus aureus	WGS	ERR128711				MLST.Staphylococcus_aureus.2371												mlst:ST2371				Good		23158674									Illumina MiSeq
1280.3	Staphylococcus aureus strain HICF0925		1280	131567;2;1783272;1239;91061;1385;90964;1279;1280	cellular organisms;Bacteria;Terrabacteria group;Firmicutes;Bacilli;Bacillales;Staphylococcaceae;Staphylococcus;Staphylococcus aureus	Bacteria	Bacteria	Firmicutes	Bacilli	Bacillales	Staphylococcaceae	Staphylococcus	Staphylococcus aureus	WGS	HICF0925				NOVEL																Good		32025709					ERR3826698				Illumina MiniSeq
1280.3	Staphylococcus aureus strain HICF0170		1280	131567;2;1783272;1239;91061;1385;90964;1279;1280	cellular organisms;Bacteria;Terrabacteria group;Firmicutes;Bacilli;Bacillales;Staphylococcaceae;Staphylococcus;Staphylococcus aureus	Bacteria	Bacteria	Firmicutes	Bacilli	Bacillales	Staphylococcaceae	Staphylococcus	Staphylococcus aureus	WGS	HICF0170				1535																Good		32025709					ERR3826826				Illumina MiniSeq
1280.3	Staphylococcus aureus strain HICF0864		1280	131567;2;1783272;1239;91061;1385;90964;1279;1280	cellular organisms;Bacteria;Terrabacteria group;Firmicutes;Bacilli;Bacillales;Staphylococcaceae;Staphylococcus;Staphylococcus aureus	Bacteria	Bacteria	Firmicutes	Bacilli	Bacillales	Staphylococcaceae	Staphylococcus	Staphylococcus aureus	WGS	HICF0864				22																Good		32025709					ERR3826651				Illumina MiniSeq
1280.11	Staphylococcus aureus strain 3688STDY6124874		1280	131567;2;1783272;1239;91061;1385;90964;1279;1280	cellular organisms;Bacteria;Terrabacteria group;Firmicutes;Bacilli;Bacillales;Staphylococcaceae;Staphylococcus;Staphylococcus aureus	Bacteria	Bacteria	Firmicutes	Bacilli	Bacillales	Staphylococcaceae	Staphylococcus	Staphylococcus aureus	WGS	3688STDY6124874				MLST.Staphylococcus_aureus.121																Good	2016-11-23T00:00:00Z	26806258		PRJEB9575	SAMEA3448885	GCF_900125965.1		FQIA00000000
1280.82	Staphylococcus aureus C00013174		1280	131567;2;1783272;1239;91061;1385;90964;1279;1280	cellular organisms;Bacteria;Terrabacteria group;Firmicutes;Bacilli;Bacillales;Staphylococcaceae;Staphylococcus;Staphylococcus aureus	Bacteria	Bacteria	Firmicutes	Bacilli	Bacillales	Staphylococcaceae	Staphylococcus	Staphylococcus aureus	WGS	C00013174				MLST.Staphylococcus_aureus.3427												sequence type (st):NA				Good		26686880		PRJEB5261	SAMEA2340586		ERR419069
1280.11	Staphylococcus aureus strain 3688STDY6125042		1280	131567;2;1783272;1239;91061;1385;90964;1279;1280	cellular organisms;Bacteria;Terrabacteria group;Firmicutes;Bacilli;Bacillales;Staphylococcaceae;Staphylococcus;Staphylococcus aureus	Bacteria	Bacteria	Firmicutes	Bacilli	Bacillales	Staphylococcaceae	Staphylococcus	Staphylococcus aureus	WGS	3688STDY6125042				MLST.Staphylococcus_aureus.121																Good	2016-11-23T00:00:00Z	26806258		PRJEB9575	SAMEA3449050	GCF_900125295.1		FQFM00000000
1280.84	Staphylococcus aureus C00000837		1280	131567;2;1783272;1239;91061;1385;90964;1279;1280	cellular organisms;Bacteria;Terrabacteria group;Firmicutes;Bacilli;Bacillales;Staphylococcaceae;Staphylococcus;Staphylococcus aureus	Bacteria	Bacteria	Firmicutes	Bacilli	Bacillales	Staphylococcaceae	Staphylococcus	Staphylococcus aureus	WGS	C00000837				MLST.Staphylococcus_aureus.22												sequence type (st):22				Good		26686880		PRJEB5261	SAMEA2339867		ERR418350
1280.11	Staphylococcus aureus strain 3688STDY6124832		1280	131567;2;1783272;1239;91061;1385;90964;1279;1280	cellular organisms;Bacteria;Terrabacteria group;Firmicutes;Bacilli;Bacillales;Staphylococcaceae;Staphylococcus;Staphylococcus aureus	Bacteria	Bacteria	Firmicutes	Bacilli	Bacillales	Staphylococcaceae	Staphylococcus	Staphylococcus aureus	WGS	3688STDY6124832				MLST.Staphylococcus_aureus.15																Good	2016-11-23T00:00:00Z	26806258		PRJEB9575	SAMEA3448853	GCF_900125525.1		FQGK00000000
1280.73	Staphylococcus aureus MN105		1280	131567;2;1783272;1239;91061;1385;90964;1279;1280	cellular organisms;Bacteria;Terrabacteria group;Firmicutes;Bacilli;Bacillales;Staphylococcaceae;Staphylococcus;Staphylococcus aureus	Bacteria	Bacteria	Firmicutes	Bacilli	Bacillales	Staphylococcaceae	Staphylococcus	Staphylococcus aureus	WGS	MN105				MLST.Staphylococcus_aureus.105												cc:5	(Satola et al. 2011)			Good		24787619		PRJNA239001	SAMN02649782		SRR1177915
1280.11	Staphylococcus aureus strain 3688STDY6124966		1280	131567;2;1783272;1239;91061;1385;90964;1279;1280	cellular organisms;Bacteria;Terrabacteria group;Firmicutes;Bacilli;Bacillales;Staphylococcaceae;Staphylococcus;Staphylococcus aureus	Bacteria	Bacteria	Firmicutes	Bacilli	Bacillales	Staphylococcaceae	Staphylococcus	Staphylococcus aureus	WGS	3688STDY6124966				MLST.Staphylococcus_aureus.121																Good	2016-11-23T00:00:00Z	26806258		PRJEB9575	SAMEA3448976	GCF_900125175.1		FQFA00000000
1280.26	Staphylococcus aureus ERR128713		1280	131567;2;1783272;1239;91061;1385;90964;1279;1280	cellular organisms;Bacteria;Terrabacteria group;Firmicutes;Bacilli;Bacillales;Staphylococcaceae;Staphylococcus;Staphylococcus aureus	Bacteria	Bacteria	Firmicutes	Bacilli	Bacillales	Staphylococcaceae	Staphylococcus	Staphylococcus aureus	WGS	ERR128713				MLST.Staphylococcus_aureus.2371												mlst:ST2371				Good		23158674									Illumina MiSeq
1280.85	Staphylococcus aureus C00003322		1280	131567;2;1783272;1239;91061;1385;90964;1279;1280	cellular organisms;Bacteria;Terrabacteria group;Firmicutes;Bacilli;Bacillales;Staphylococcaceae;Staphylococcus;Staphylococcus aureus	Bacteria	Bacteria	Firmicutes	Bacilli	Bacillales	Staphylococcaceae	Staphylococcus	Staphylococcus aureus	WGS	C00003322				MLST.Staphylococcus_aureus.182												sequence type (st):182				Good		26686880		PRJEB5261	SAMEA2340148		ERR418631
1280.97	Staphylococcus aureus C00003098		1280	131567;2;1783272;1239;91061;1385;90964;1279;1280	cellular organisms;Bacteria;Terrabacteria group;Firmicutes;Bacilli;Bacillales;Staphylococcaceae;Staphylococcus;Staphylococcus aureus	Bacteria	Bacteria	Firmicutes	Bacilli	Bacillales	Staphylococcaceae	Staphylococcus	Staphylococcus aureus	WGS	C00003098				MLST.Staphylococcus_aureus.5												sequence type (st):5				Good		26686880		PRJEB5261	SAMEA2339936		ERR418419
1280.81	Staphylococcus aureus C00012740		1280	131567;2;1783272;1239;91061;1385;90964;1279;1280	cellular organisms;Bacteria;Terrabacteria group;Firmicutes;Bacilli;Bacillales;Staphylococcaceae;Staphylococcus;Staphylococcus aureus	Bacteria	Bacteria	Firmicutes	Bacilli	Bacillales	Staphylococcaceae	Staphylococcus	Staphylococcus aureus	WGS	C00012740				MLST.Staphylococcus_aureus.22												sequence type (st):22				Good		26686880		PRJEB5261	SAMEA2340472		ERR418955
1280.84	Staphylococcus aureus C00003190		1280	131567;2;1783272;1239;91061;1385;90964;1279;1280	cellular organisms;Bacteria;Terrabacteria group;Firmicutes;Bacilli;Bacillales;Staphylococcaceae;Staphylococcus;Staphylococcus aureus	Bacteria	Bacteria	Firmicutes	Bacilli	Bacillales	Staphylococcaceae	Staphylococcus	Staphylococcus aureus	WGS	C00003190				MLST.Staphylococcus_aureus.1281												sequence type (st):1281				Good		26686880		PRJEB5261	SAMEA2340023		ERR418506
1280.26	Staphylococcus aureus strain 1475-56		1280	131567;2;1783272;1239;91061;1385;90964;1279;1280	cellular organisms;Bacteria;Terrabacteria group;Firmicutes;Bacilli;Bacillales;Staphylococcaceae;Staphylococcus;Staphylococcus aureus	Bacteria	Bacteria	Firmicutes	Bacilli	Bacillales	Staphylococcaceae	Staphylococcus	Staphylococcus aureus	WGS	1475-56				MLST.Staphylococcus_aureus.34												mlst:34				Good		29729180			SAMEA104602133		ERS2213415				Illumina MiSeq
1280.84	Staphylococcus aureus C00007106		1280	131567;2;1783272;1239;91061;1385;90964;1279;1280	cellular organisms;Bacteria;Terrabacteria group;Firmicutes;Bacilli;Bacillales;Staphylococcaceae;Staphylococcus;Staphylococcus aureus	Bacteria	Bacteria	Firmicutes	Bacilli	Bacillales	Staphylococcaceae	Staphylococcus	Staphylococcus aureus	WGS	C00007106				MLST.Staphylococcus_aureus.22												sequence type (st):22				Good		26686880		PRJEB5261	SAMEA2340288		ERR418771
1280.93	Staphylococcus aureus TTSH2_09		1280	131567;2;1783272;1239;91061;1385;90964;1279;1280	cellular organisms;Bacteria;Terrabacteria group;Firmicutes;Bacilli;Bacillales;Staphylococcaceae;Staphylococcus;Staphylococcus aureus	Bacteria	Bacteria	Firmicutes	Bacilli	Bacillales	Staphylococcaceae	Staphylococcus	Staphylococcus aureus	WGS	TTSH2_09				MLST.Staphylococcus_aureus.22												st:ST22				Good		25903077		PRJEB2295	SAMEA800231		ERR030262
1280.3	Staphylococcus aureus strain HICF0521		1280	131567;2;1783272;1239;91061;1385;90964;1279;1280	cellular organisms;Bacteria;Terrabacteria group;Firmicutes;Bacilli;Bacillales;Staphylococcaceae;Staphylococcus;Staphylococcus aureus	Bacteria	Bacteria	Firmicutes	Bacilli	Bacillales	Staphylococcaceae	Staphylococcus	Staphylococcus aureus	WGS	HICF0521				22																Good		32025709					ERR3826352				Illumina MiniSeq
1280.16	Staphylococcus aureus strain W47_060515		1280	131567;2;1783272;1239;91061;1385;90964;1279;1280	cellular organisms;Bacteria;Terrabacteria group;Firmicutes;Bacilli;Bacillales;Staphylococcaceae;Staphylococcus;Staphylococcus aureus	Bacteria	Bacteria	Firmicutes	Bacilli	Bacillales	Staphylococcaceae	Staphylococcus	Staphylococcus aureus	WGS	W47_060515				3250												genotype:t645				Good	2018-01-29T00:00:00Z	28704546		PRJNA295807	SAMN04089997	GCA_002905115.1		LKOR00000000			Illumina MiSeq	250.0x	CLC NGS Cell v. 8.0
1280.3	Staphylococcus aureus strain HICF0641		1280	131567;2;1783272;1239;91061;1385;90964;1279;1280	cellular organisms;Bacteria;Terrabacteria group;Firmicutes;Bacilli;Bacillales;Staphylococcaceae;Staphylococcus;Staphylococcus aureus	Bacteria	Bacteria	Firmicutes	Bacilli	Bacillales	Staphylococcaceae	Staphylococcus	Staphylococcus aureus	WGS	HICF0641				2851																Good		32025709					ERR3826455				Illumina MiniSeq
1280.11	Staphylococcus aureus strain 3688STDY6124826		1280	131567;2;1783272;1239;91061;1385;90964;1279;1280	cellular organisms;Bacteria;Terrabacteria group;Firmicutes;Bacilli;Bacillales;Staphylococcaceae;Staphylococcus;Staphylococcus aureus	Bacteria	Bacteria	Firmicutes	Bacilli	Bacillales	Staphylococcaceae	Staphylococcus	Staphylococcus aureus	WGS	3688STDY6124826				MLST.Staphylococcus_aureus.1																Good	2016-11-23T00:00:00Z	26806258		PRJEB9575	SAMEA3448847	GCF_900125475.1		FQGD00000000
1280.16	Staphylococcus aureus strain N58_190515		1280	131567;2;1783272;1239;91061;1385;90964;1279;1280	cellular organisms;Bacteria;Terrabacteria group;Firmicutes;Bacilli;Bacillales;Staphylococcaceae;Staphylococcus;Staphylococcus aureus	Bacteria	Bacteria	Firmicutes	Bacilli	Bacillales	Staphylococcaceae	Staphylococcus	Staphylococcus aureus	WGS	N58_190515				3250												genotype:t645				Good	2018-01-29T00:00:00Z	28704546		PRJNA295807	SAMN04089996	GCA_002905035.1		LKOM00000000			Illumina MiSeq	250.0x	CLC NGS Cell v. 8.0
1280.3	Staphylococcus aureus strain HICF0220		1280	131567;2;1783272;1239;91061;1385;90964;1279;1280	cellular organisms;Bacteria;Terrabacteria group;Firmicutes;Bacilli;Bacillales;Staphylococcaceae;Staphylococcus;Staphylococcus aureus	Bacteria	Bacteria	Firmicutes	Bacilli	Bacillales	Staphylococcaceae	Staphylococcus	Staphylococcus aureus	WGS	HICF0220				22																Good		32025709					ERR3826113				Illumina MiniSeq
1280.86	Staphylococcus aureus C00008996		1280	131567;2;1783272;1239;91061;1385;90964;1279;1280	cellular organisms;Bacteria;Terrabacteria group;Firmicutes;Bacilli;Bacillales;Staphylococcaceae;Staphylococcus;Staphylococcus aureus	Bacteria	Bacteria	Firmicutes	Bacilli	Bacillales	Staphylococcaceae	Staphylococcus	Staphylococcus aureus	WGS	C00008996				MLST.Staphylococcus_aureus.15												sequence type (st):15				Good		26686880		PRJEB5261	SAMEA2340325		ERR418808
1280.3	Staphylococcus aureus strain HICF0847		1280	131567;2;1783272;1239;91061;1385;90964;1279;1280	cellular organisms;Bacteria;Terrabacteria group;Firmicutes;Bacilli;Bacillales;Staphylococcaceae;Staphylococcus;Staphylococcus aureus	Bacteria	Bacteria	Firmicutes	Bacilli	Bacillales	Staphylococcaceae	Staphylococcus	Staphylococcus aureus	WGS	HICF0847				22																Good		32025709					ERR3826635				Illumina MiniSeq
1280.1	Staphylococcus aureus C00013313		1280	131567;2;1783272;1239;91061;1385;90964;1279;1280	cellular organisms;Bacteria;Terrabacteria group;Firmicutes;Bacilli;Bacillales;Staphylococcaceae;Staphylococcus;Staphylococcus aureus	Bacteria	Bacteria	Firmicutes	Bacilli	Bacillales	Staphylococcaceae	Staphylococcus	Staphylococcus aureus	WGS	C00013313				MLST.Staphylococcus_aureus.30												sequence type (st):30				Good		26686880		PRJEB5261	SAMEA2340663		ERR419146
1280.3	Staphylococcus aureus strain HICF0873		1280	131567;2;1783272;1239;91061;1385;90964;1279;1280	cellular organisms;Bacteria;Terrabacteria group;Firmicutes;Bacilli;Bacillales;Staphylococcaceae;Staphylococcus;Staphylococcus aureus	Bacteria	Bacteria	Firmicutes	Bacilli	Bacillales	Staphylococcaceae	Staphylococcus	Staphylococcus aureus	WGS	HICF0873				22																Good		32025709					ERR3826660				Illumina MiniSeq
1280.3	Staphylococcus aureus strain HICF0742		1280	131567;2;1783272;1239;91061;1385;90964;1279;1280	cellular organisms;Bacteria;Terrabacteria group;Firmicutes;Bacilli;Bacillales;Staphylococcaceae;Staphylococcus;Staphylococcus aureus	Bacteria	Bacteria	Firmicutes	Bacilli	Bacillales	Staphylococcaceae	Staphylococcus	Staphylococcus aureus	WGS	HICF0742				45																Good		32025709					ERR3826549				Illumina MiniSeq
1280.11	Staphylococcus aureus strain 3688STDY6124892		1280	131567;2;1783272;1239;91061;1385;90964;1279;1280	cellular organisms;Bacteria;Terrabacteria group;Firmicutes;Bacilli;Bacillales;Staphylococcaceae;Staphylococcus;Staphylococcus aureus	Bacteria	Bacteria	Firmicutes	Bacilli	Bacillales	Staphylococcaceae	Staphylococcus	Staphylococcus aureus	WGS	3688STDY6124892				MLST.Staphylococcus_aureus.1217																Good	2016-11-25T00:00:00Z	26806258		PRJEB9575	SAMEA3448903	GCF_900127975.1		FQQJ00000000
1280.3	Staphylococcus aureus strain HICF0646		1280	131567;2;1783272;1239;91061;1385;90964;1279;1280	cellular organisms;Bacteria;Terrabacteria group;Firmicutes;Bacilli;Bacillales;Staphylococcaceae;Staphylococcus;Staphylococcus aureus	Bacteria	Bacteria	Firmicutes	Bacilli	Bacillales	Staphylococcaceae	Staphylococcus	Staphylococcus aureus	WGS	HICF0646				22																Good		32025709					ERR3826460				Illumina MiniSeq
1280.84	Staphylococcus aureus C00002661		1280	131567;2;1783272;1239;91061;1385;90964;1279;1280	cellular organisms;Bacteria;Terrabacteria group;Firmicutes;Bacilli;Bacillales;Staphylococcaceae;Staphylococcus;Staphylococcus aureus	Bacteria	Bacteria	Firmicutes	Bacilli	Bacillales	Staphylococcaceae	Staphylococcus	Staphylococcus aureus	WGS	C00002661				MLST.Staphylococcus_aureus.30												sequence type (st):30				Good		26686880		PRJEB5261	SAMEA2339921		ERR418404
1280.74	Staphylococcus aureus C00003369		1280	131567;2;1783272;1239;91061;1385;90964;1279;1280	cellular organisms;Bacteria;Terrabacteria group;Firmicutes;Bacilli;Bacillales;Staphylococcaceae;Staphylococcus;Staphylococcus aureus	Bacteria	Bacteria	Firmicutes	Bacilli	Bacillales	Staphylococcaceae	Staphylococcus	Staphylococcus aureus	WGS	C00003369				MLST.Staphylococcus_aureus.2126												sequence type (st):2126				Good		26686880		PRJEB5261	SAMEA2340191		ERR418674
1280.86	Staphylococcus aureus C00003260		1280	131567;2;1783272;1239;91061;1385;90964;1279;1280	cellular organisms;Bacteria;Terrabacteria group;Firmicutes;Bacilli;Bacillales;Staphylococcaceae;Staphylococcus;Staphylococcus aureus	Bacteria	Bacteria	Firmicutes	Bacilli	Bacillales	Staphylococcaceae	Staphylococcus	Staphylococcus aureus	WGS	C00003260				MLST.Staphylococcus_aureus.5												sequence type (st):5				Good		26686880		PRJEB5261	SAMEA2340090		ERR418573
1280.3	Staphylococcus aureus strain HICF0490		1280	131567;2;1783272;1239;91061;1385;90964;1279;1280	cellular organisms;Bacteria;Terrabacteria group;Firmicutes;Bacilli;Bacillales;Staphylococcaceae;Staphylococcus;Staphylococcus aureus	Bacteria	Bacteria	Firmicutes	Bacilli	Bacillales	Staphylococcaceae	Staphylococcus	Staphylococcus aureus	WGS	HICF0490				5																Good		32025709					ERR3826325				Illumina MiniSeq
1281	Staphylococcus aureus C00012818		1280	131567;2;1783272;1239;91061;1385;90964;1279;1280	cellular organisms;Bacteria;Terrabacteria group;Firmicutes;Bacilli;Bacillales;Staphylococcaceae;Staphylococcus;Staphylococcus aureus	Bacteria	Bacteria	Firmicutes	Bacilli	Bacillales	Staphylococcaceae	Staphylococcus	Staphylococcus aureus	WGS	C00012818				MLST.Staphylococcus_aureus.45												sequence type (st):45				Good		26686880		PRJEB5261	SAMEA2340550		ERR419033
1280.26	Staphylococcus aureus strain 1572-90		1280	131567;2;1783272;1239;91061;1385;90964;1279;1280	cellular organisms;Bacteria;Terrabacteria group;Firmicutes;Bacilli;Bacillales;Staphylococcaceae;Staphylococcus;Staphylococcus aureus	Bacteria	Bacteria	Firmicutes	Bacilli	Bacillales	Staphylococcaceae	Staphylococcus	Staphylococcus aureus	WGS	1572-90				MLST.Staphylococcus_aureus.109												mlst:109				Good		29729180			SAMEA104602073		ERS2213355				Illumina MiSeq
1280.3	Staphylococcus aureus strain HICF0025		1280	131567;2;1783272;1239;91061;1385;90964;1279;1280	cellular organisms;Bacteria;Terrabacteria group;Firmicutes;Bacilli;Bacillales;Staphylococcaceae;Staphylococcus;Staphylococcus aureus	Bacteria	Bacteria	Firmicutes	Bacilli	Bacillales	Staphylococcaceae	Staphylococcus	Staphylococcus aureus	WGS	HICF0025				45																Good		32025709					ERR3826731				Illumina MiniSeq
1280.85	Staphylococcus aureus C00003332		1280	131567;2;1783272;1239;91061;1385;90964;1279;1280	cellular organisms;Bacteria;Terrabacteria group;Firmicutes;Bacilli;Bacillales;Staphylococcaceae;Staphylococcus;Staphylococcus aureus	Bacteria	Bacteria	Firmicutes	Bacilli	Bacillales	Staphylococcaceae	Staphylococcus	Staphylococcus aureus	WGS	C00003332				MLST.Staphylococcus_aureus.146												sequence type (st):146				Good		26686880		PRJEB5261	SAMEA2340155		ERR418638
1280.99	Staphylococcus aureus C00003383		1280	131567;2;1783272;1239;91061;1385;90964;1279;1280	cellular organisms;Bacteria;Terrabacteria group;Firmicutes;Bacilli;Bacillales;Staphylococcaceae;Staphylococcus;Staphylococcus aureus	Bacteria	Bacteria	Firmicutes	Bacilli	Bacillales	Staphylococcaceae	Staphylococcus	Staphylococcus aureus	WGS	C00003383				MLST.Staphylococcus_aureus.182												sequence type (st):182				Good		26686880		PRJEB5261	SAMEA2340205		ERR418688
1280.94	Staphylococcus aureus WAU_23		1280	131567;2;1783272;1239;91061;1385;90964;1279;1280	cellular organisms;Bacteria;Terrabacteria group;Firmicutes;Bacilli;Bacillales;Staphylococcaceae;Staphylococcus;Staphylococcus aureus	Bacteria	Bacteria	Firmicutes	Bacilli	Bacillales	Staphylococcaceae	Staphylococcus	Staphylococcus aureus	WGS	WAU_23				MLST.Staphylococcus_aureus.239												st:ST239				Good		25903077		PRJEB2295	SAMEA1021877		ERR053029
1280.16	Staphylococcus aureus strain N13A_311214		1280	131567;2;1783272;1239;91061;1385;90964;1279;1280	cellular organisms;Bacteria;Terrabacteria group;Firmicutes;Bacilli;Bacillales;Staphylococcaceae;Staphylococcus;Staphylococcus aureus	Bacteria	Bacteria	Firmicutes	Bacilli	Bacillales	Staphylococcaceae	Staphylococcus	Staphylococcus aureus	WGS	N13A_311214				250												genotype:t928				Good	2018-01-29T00:00:00Z	28704546		PRJNA295807	SAMN04089978	GCA_002904795.1		LKOD00000000			Illumina MiSeq	250.0x	CLC NGS Cell v. 8.0
1280.11	Staphylococcus aureus strain 3688STDY6124856		1280	131567;2;1783272;1239;91061;1385;90964;1279;1280	cellular organisms;Bacteria;Terrabacteria group;Firmicutes;Bacilli;Bacillales;Staphylococcaceae;Staphylococcus;Staphylococcus aureus	Bacteria	Bacteria	Firmicutes	Bacilli	Bacillales	Staphylococcaceae	Staphylococcus	Staphylococcus aureus	WGS	3688STDY6124856				MLST.Staphylococcus_aureus.121																Good	2016-11-25T00:00:00Z	26806258		PRJEB9575	SAMEA3448877	GCF_900127885.1		FQQA00000000
1281	Staphylococcus aureus C00013177		1280	131567;2;1783272;1239;91061;1385;90964;1279;1280	cellular organisms;Bacteria;Terrabacteria group;Firmicutes;Bacilli;Bacillales;Staphylococcaceae;Staphylococcus;Staphylococcus aureus	Bacteria	Bacteria	Firmicutes	Bacilli	Bacillales	Staphylococcaceae	Staphylococcus	Staphylococcus aureus	WGS	C00013177				MLST.Staphylococcus_aureus.8												sequence type (st):8				Good		26686880		PRJEB5261	SAMEA2340589		ERR419072
1280.98	Staphylococcus aureus C00003328		1280	131567;2;1783272;1239;91061;1385;90964;1279;1280	cellular organisms;Bacteria;Terrabacteria group;Firmicutes;Bacilli;Bacillales;Staphylococcaceae;Staphylococcus;Staphylococcus aureus	Bacteria	Bacteria	Firmicutes	Bacilli	Bacillales	Staphylococcaceae	Staphylococcus	Staphylococcus aureus	WGS	C00003328																				Good		26686880		PRJEB5261	SAMEA2340152		ERR418635
1280.26	Staphylococcus aureus ERR072247		1280	131567;2;1783272;1239;91061;1385;90964;1279;1280	cellular organisms;Bacteria;Terrabacteria group;Firmicutes;Bacilli;Bacillales;Staphylococcaceae;Staphylococcus;Staphylococcus aureus	Bacteria	Bacteria	Firmicutes	Bacilli	Bacillales	Staphylococcaceae	Staphylococcus	Staphylococcus aureus	WGS	ERR072247				MLST.Staphylococcus_aureus.2371												mlst:ST2371				Good		23158674									Illumina MiSeq
1281	Staphylococcus aureus C00012803		1280	131567;2;1783272;1239;91061;1385;90964;1279;1280	cellular organisms;Bacteria;Terrabacteria group;Firmicutes;Bacilli;Bacillales;Staphylococcaceae;Staphylococcus;Staphylococcus aureus	Bacteria	Bacteria	Firmicutes	Bacilli	Bacillales	Staphylococcaceae	Staphylococcus	Staphylococcus aureus	WGS	C00012803				MLST.Staphylococcus_aureus.45												sequence type (st):45				Good		26686880		PRJEB5261	SAMEA2340535		ERR419018
1280.3	Staphylococcus aureus strain HICF0739		1280	131567;2;1783272;1239;91061;1385;90964;1279;1280	cellular organisms;Bacteria;Terrabacteria group;Firmicutes;Bacilli;Bacillales;Staphylococcaceae;Staphylococcus;Staphylococcus aureus	Bacteria	Bacteria	Firmicutes	Bacilli	Bacillales	Staphylococcaceae	Staphylococcus	Staphylococcus aureus	WGS	HICF0739				59																Good		32025709					ERR3826547				Illumina MiniSeq
1280.3	Staphylococcus aureus strain HICF0936		1280	131567;2;1783272;1239;91061;1385;90964;1279;1280	cellular organisms;Bacteria;Terrabacteria group;Firmicutes;Bacilli;Bacillales;Staphylococcaceae;Staphylococcus;Staphylococcus aureus	Bacteria	Bacteria	Firmicutes	Bacilli	Bacillales	Staphylococcaceae	Staphylococcus	Staphylococcus aureus	WGS	HICF0936				1																Good		32025709					ERR3826707				Illumina MiniSeq
1280.16	Staphylococcus aureus strain HCW11A_151214		1280	131567;2;1783272;1239;91061;1385;90964;1279;1280	cellular organisms;Bacteria;Terrabacteria group;Firmicutes;Bacilli;Bacillales;Staphylococcaceae;Staphylococcus;Staphylococcus aureus	Bacteria	Bacteria	Firmicutes	Bacilli	Bacillales	Staphylococcaceae	Staphylococcus	Staphylococcus aureus	WGS	HCW11A_151214				15												genotype:t084				Good	2018-01-29T00:00:00Z	28704546		PRJNA295807	SAMN04089947	GCA_002904395.1		NGVN00000000			Illumina MiSeq	250.0x	CLC NGS Cell v. 8.0
1280.83	Staphylococcus aureus C00013365		1280	131567;2;1783272;1239;91061;1385;90964;1279;1280	cellular organisms;Bacteria;Terrabacteria group;Firmicutes;Bacilli;Bacillales;Staphylococcaceae;Staphylococcus;Staphylococcus aureus	Bacteria	Bacteria	Firmicutes	Bacilli	Bacillales	Staphylococcaceae	Staphylococcus	Staphylococcus aureus	WGS	C00013365				MLST.Staphylococcus_aureus.30												sequence type (st):30				Good		26686880		PRJEB5261	SAMEA2340715		ERR419198
1280.94	Staphylococcus aureus C00001081		1280	131567;2;1783272;1239;91061;1385;90964;1279;1280	cellular organisms;Bacteria;Terrabacteria group;Firmicutes;Bacilli;Bacillales;Staphylococcaceae;Staphylococcus;Staphylococcus aureus	Bacteria	Bacteria	Firmicutes	Bacilli	Bacillales	Staphylococcaceae	Staphylococcus	Staphylococcus aureus	WGS	C00001081				MLST.Staphylococcus_aureus.15												sequence type (st):15				Good		26686880		PRJEB5225	SAMEA2335075		ERR410040
1280.11	Staphylococcus aureus strain 3688STDY6125049		1280	131567;2;1783272;1239;91061;1385;90964;1279;1280	cellular organisms;Bacteria;Terrabacteria group;Firmicutes;Bacilli;Bacillales;Staphylococcaceae;Staphylococcus;Staphylococcus aureus	Bacteria	Bacteria	Firmicutes	Bacilli	Bacillales	Staphylococcaceae	Staphylococcus	Staphylococcus aureus	WGS	3688STDY6125049																				Good	2016-11-23T00:00:00Z	26806258		PRJEB9575	SAMEA3449057	GCF_900126505.1		FQKB00000000
1280.83	Staphylococcus aureus C00013360		1280	131567;2;1783272;1239;91061;1385;90964;1279;1280	cellular organisms;Bacteria;Terrabacteria group;Firmicutes;Bacilli;Bacillales;Staphylococcaceae;Staphylococcus;Staphylococcus aureus	Bacteria	Bacteria	Firmicutes	Bacilli	Bacillales	Staphylococcaceae	Staphylococcus	Staphylococcus aureus	WGS	C00013360				MLST.Staphylococcus_aureus.15												sequence type (st):15				Good		26686880		PRJEB5261	SAMEA2340710		ERR419193
1280.1	Staphylococcus aureus C00013371		1280	131567;2;1783272;1239;91061;1385;90964;1279;1280	cellular organisms;Bacteria;Terrabacteria group;Firmicutes;Bacilli;Bacillales;Staphylococcaceae;Staphylococcus;Staphylococcus aureus	Bacteria	Bacteria	Firmicutes	Bacilli	Bacillales	Staphylococcaceae	Staphylococcus	Staphylococcus aureus	WGS	C00013371				MLST.Staphylococcus_aureus.22												sequence type (st):22				Good		26686880		PRJEB5261	SAMEA2340721		ERR419204
1280.98	Staphylococcus aureus C00003204		1280	131567;2;1783272;1239;91061;1385;90964;1279;1280	cellular organisms;Bacteria;Terrabacteria group;Firmicutes;Bacilli;Bacillales;Staphylococcaceae;Staphylococcus;Staphylococcus aureus	Bacteria	Bacteria	Firmicutes	Bacilli	Bacillales	Staphylococcaceae	Staphylococcus	Staphylococcus aureus	WGS	C00003204				MLST.Staphylococcus_aureus.15												sequence type (st):15				Good		26686880		PRJEB5261	SAMEA2340037		ERR418520
1280.84	Staphylococcus aureus C00013407		1280	131567;2;1783272;1239;91061;1385;90964;1279;1280	cellular organisms;Bacteria;Terrabacteria group;Firmicutes;Bacilli;Bacillales;Staphylococcaceae;Staphylococcus;Staphylococcus aureus	Bacteria	Bacteria	Firmicutes	Bacilli	Bacillales	Staphylococcaceae	Staphylococcus	Staphylococcus aureus	WGS	C00013407				MLST.Staphylococcus_aureus.15												sequence type (st):15				Good		26686880		PRJEB5261	SAMEA2340757		ERR419240
1280.84	Staphylococcus aureus C00000838		1280	131567;2;1783272;1239;91061;1385;90964;1279;1280	cellular organisms;Bacteria;Terrabacteria group;Firmicutes;Bacilli;Bacillales;Staphylococcaceae;Staphylococcus;Staphylococcus aureus	Bacteria	Bacteria	Firmicutes	Bacilli	Bacillales	Staphylococcaceae	Staphylococcus	Staphylococcus aureus	WGS	C00000838				MLST.Staphylococcus_aureus.36												sequence type (st):36				Good		26686880		PRJEB5261	SAMEA2339868		ERR418351
1280.3	Staphylococcus aureus strain HICF0144		1280	131567;2;1783272;1239;91061;1385;90964;1279;1280	cellular organisms;Bacteria;Terrabacteria group;Firmicutes;Bacilli;Bacillales;Staphylococcaceae;Staphylococcus;Staphylococcus aureus	Bacteria	Bacteria	Firmicutes	Bacilli	Bacillales	Staphylococcaceae	Staphylococcus	Staphylococcus aureus	WGS	HICF0144				59																Good		32025709					ERR3826816				Illumina MiniSeq
1280.79	Staphylococcus aureus C00001136		1280	131567;2;1783272;1239;91061;1385;90964;1279;1280	cellular organisms;Bacteria;Terrabacteria group;Firmicutes;Bacilli;Bacillales;Staphylococcaceae;Staphylococcus;Staphylococcus aureus	Bacteria	Bacteria	Firmicutes	Bacilli	Bacillales	Staphylococcaceae	Staphylococcus	Staphylococcus aureus	WGS	C00001136				MLST.Staphylococcus_aureus.22												sequence type (st):22				Good		26686880		PRJEB5225	SAMEA2335130		ERR410095
1280.3	Staphylococcus aureus strain HICF0787		1280	131567;2;1783272;1239;91061;1385;90964;1279;1280	cellular organisms;Bacteria;Terrabacteria group;Firmicutes;Bacilli;Bacillales;Staphylococcaceae;Staphylococcus;Staphylococcus aureus	Bacteria	Bacteria	Firmicutes	Bacilli	Bacillales	Staphylococcaceae	Staphylococcus	Staphylococcus aureus	WGS	HICF0787				22																Good		32025709					ERR3826587				Illumina MiniSeq
1280.86	Staphylococcus aureus C00003244		1280	131567;2;1783272;1239;91061;1385;90964;1279;1280	cellular organisms;Bacteria;Terrabacteria group;Firmicutes;Bacilli;Bacillales;Staphylococcaceae;Staphylococcus;Staphylococcus aureus	Bacteria	Bacteria	Firmicutes	Bacilli	Bacillales	Staphylococcaceae	Staphylococcus	Staphylococcus aureus	WGS	C00003244				MLST.Staphylococcus_aureus.15												sequence type (st):15				Good		26686880		PRJEB5261	SAMEA2340074		ERR418557
1280.11	Staphylococcus aureus strain 3688STDY6124925		1280	131567;2;1783272;1239;91061;1385;90964;1279;1280	cellular organisms;Bacteria;Terrabacteria group;Firmicutes;Bacilli;Bacillales;Staphylococcaceae;Staphylococcus;Staphylococcus aureus	Bacteria	Bacteria	Firmicutes	Bacilli	Bacillales	Staphylococcaceae	Staphylococcus	Staphylococcus aureus	WGS	3688STDY6124925				MLST.Staphylococcus_aureus.88																Good	2016-11-23T00:00:00Z	26806258		PRJEB9575	SAMEA3448935	GCF_900126185.1		FQIX00000000
1280.3	Staphylococcus aureus strain HICF0456		1280	131567;2;1783272;1239;91061;1385;90964;1279;1280	cellular organisms;Bacteria;Terrabacteria group;Firmicutes;Bacilli;Bacillales;Staphylococcaceae;Staphylococcus;Staphylococcus aureus	Bacteria	Bacteria	Firmicutes	Bacilli	Bacillales	Staphylococcaceae	Staphylococcus	Staphylococcus aureus	WGS	HICF0456				1649																Good		32025709					ERR3826296				Illumina MiniSeq
1280.11	Staphylococcus aureus strain 3688STDY6125001		1280	131567;2;1783272;1239;91061;1385;90964;1279;1280	cellular organisms;Bacteria;Terrabacteria group;Firmicutes;Bacilli;Bacillales;Staphylococcaceae;Staphylococcus;Staphylococcus aureus	Bacteria	Bacteria	Firmicutes	Bacilli	Bacillales	Staphylococcaceae	Staphylococcus	Staphylococcus aureus	WGS	3688STDY6125001				MLST.Staphylococcus_aureus.121																Good	2016-11-23T00:00:00Z	26806258		PRJEB9575	SAMEA3449011	GCF_900124925.1		FQEB00000000
1280.3	Staphylococcus aureus strain HICF0727		1280	131567;2;1783272;1239;91061;1385;90964;1279;1280	cellular organisms;Bacteria;Terrabacteria group;Firmicutes;Bacilli;Bacillales;Staphylococcaceae;Staphylococcus;Staphylococcus aureus	Bacteria	Bacteria	Firmicutes	Bacilli	Bacillales	Staphylococcaceae	Staphylococcus	Staphylococcus aureus	WGS	HICF0727				22																Good		32025709					ERR3826536				Illumina MiniSeq
1280.79	Staphylococcus aureus C00001126		1280	131567;2;1783272;1239;91061;1385;90964;1279;1280	cellular organisms;Bacteria;Terrabacteria group;Firmicutes;Bacilli;Bacillales;Staphylococcaceae;Staphylococcus;Staphylococcus aureus	Bacteria	Bacteria	Firmicutes	Bacilli	Bacillales	Staphylococcaceae	Staphylococcus	Staphylococcus aureus	WGS	C00001126				MLST.Staphylococcus_aureus.15												sequence type (st):15				Good		26686880		PRJEB5225	SAMEA2335120		ERR410085
1280.26	Staphylococcus aureus strain 1512-56		1280	131567;2;1783272;1239;91061;1385;90964;1279;1280	cellular organisms;Bacteria;Terrabacteria group;Firmicutes;Bacilli;Bacillales;Staphylococcaceae;Staphylococcus;Staphylococcus aureus	Bacteria	Bacteria	Firmicutes	Bacilli	Bacillales	Staphylococcaceae	Staphylococcus	Staphylococcus aureus	WGS	1512-56				MLST.Staphylococcus_aureus.7												mlst:7				Good		29729180			SAMEA104602059		ERS2213341				Illumina MiSeq
1280.12	Staphylococcus aureus strain 3688STDY6124902		1280	131567;2;1783272;1239;91061;1385;90964;1279;1280	cellular organisms;Bacteria;Terrabacteria group;Firmicutes;Bacilli;Bacillales;Staphylococcaceae;Staphylococcus;Staphylococcus aureus	Bacteria	Bacteria	Firmicutes	Bacilli	Bacillales	Staphylococcaceae	Staphylococcus	Staphylococcus aureus	WGS	3688STDY6124902				MLST.Staphylococcus_aureus.2885																Good	2016-11-23T00:00:00Z	26806258		PRJEB9575	SAMEA3448913	GCF_900125985.1		FQIC00000000
1280.3	Staphylococcus aureus strain HICF0572		1280	131567;2;1783272;1239;91061;1385;90964;1279;1280	cellular organisms;Bacteria;Terrabacteria group;Firmicutes;Bacilli;Bacillales;Staphylococcaceae;Staphylococcus;Staphylococcus aureus	Bacteria	Bacteria	Firmicutes	Bacilli	Bacillales	Staphylococcaceae	Staphylococcus	Staphylococcus aureus	WGS	HICF0572				45																Good		32025709					ERR3826396				Illumina MiniSeq
1280.99	Staphylococcus aureus C00008627		1280	131567;2;1783272;1239;91061;1385;90964;1279;1280	cellular organisms;Bacteria;Terrabacteria group;Firmicutes;Bacilli;Bacillales;Staphylococcaceae;Staphylococcus;Staphylococcus aureus	Bacteria	Bacteria	Firmicutes	Bacilli	Bacillales	Staphylococcaceae	Staphylococcus	Staphylococcus aureus	WGS	C00008627				MLST.Staphylococcus_aureus.34												sequence type (st):34				Good		26686880		PRJEB5261	SAMEA2340300		ERR418783
1281	Staphylococcus aureus C00013208		1280	131567;2;1783272;1239;91061;1385;90964;1279;1280	cellular organisms;Bacteria;Terrabacteria group;Firmicutes;Bacilli;Bacillales;Staphylococcaceae;Staphylococcus;Staphylococcus aureus	Bacteria	Bacteria	Firmicutes	Bacilli	Bacillales	Staphylococcaceae	Staphylococcus	Staphylococcus aureus	WGS	C00013208				MLST.Staphylococcus_aureus.34												sequence type (st):34				Good		26686880		PRJEB5261	SAMEA2340620		ERR419103
1280.3	Staphylococcus aureus strain HICF0230		1280	131567;2;1783272;1239;91061;1385;90964;1279;1280	cellular organisms;Bacteria;Terrabacteria group;Firmicutes;Bacilli;Bacillales;Staphylococcaceae;Staphylococcus;Staphylococcus aureus	Bacteria	Bacteria	Firmicutes	Bacilli	Bacillales	Staphylococcaceae	Staphylococcus	Staphylococcus aureus	WGS	HICF0230				22																Good		32025709					ERR3826120				Illumina MiniSeq
1280.95	Staphylococcus aureus C00001144		1280	131567;2;1783272;1239;91061;1385;90964;1279;1280	cellular organisms;Bacteria;Terrabacteria group;Firmicutes;Bacilli;Bacillales;Staphylococcaceae;Staphylococcus;Staphylococcus aureus	Bacteria	Bacteria	Firmicutes	Bacilli	Bacillales	Staphylococcaceae	Staphylococcus	Staphylococcus aureus	WGS	C00001144				MLST.Staphylococcus_aureus.30												sequence type (st):30				Good		26686880		PRJEB5225	SAMEA2335138		ERR410103
1280.88	Staphylococcus aureus C00007069		1280	131567;2;1783272;1239;91061;1385;90964;1279;1280	cellular organisms;Bacteria;Terrabacteria group;Firmicutes;Bacilli;Bacillales;Staphylococcaceae;Staphylococcus;Staphylococcus aureus	Bacteria	Bacteria	Firmicutes	Bacilli	Bacillales	Staphylococcaceae	Staphylococcus	Staphylococcus aureus	WGS	C00007069				MLST.Staphylococcus_aureus.250												sequence type (st):250				Good		26686880		PRJEB5261	SAMEA2340254		ERR418737
1280.16	Staphylococcus aureus strain N46_140415		1280	131567;2;1783272;1239;91061;1385;90964;1279;1280	cellular organisms;Bacteria;Terrabacteria group;Firmicutes;Bacilli;Bacillales;Staphylococcaceae;Staphylococcus;Staphylococcus aureus	Bacteria	Bacteria	Firmicutes	Bacilli	Bacillales	Staphylococcaceae	Staphylococcus	Staphylococcus aureus	WGS	N46_140415				15												genotype:t084				Good	2018-01-29T00:00:00Z	28704546		PRJNA295807	SAMN04089955	GCA_002904555.1		LKNR00000000			Illumina MiSeq	250.0x	CLC NGS Cell v. 8.0
1280.98	Staphylococcus aureus C00003180		1280	131567;2;1783272;1239;91061;1385;90964;1279;1280	cellular organisms;Bacteria;Terrabacteria group;Firmicutes;Bacilli;Bacillales;Staphylococcaceae;Staphylococcus;Staphylococcus aureus	Bacteria	Bacteria	Firmicutes	Bacilli	Bacillales	Staphylococcaceae	Staphylococcus	Staphylococcus aureus	WGS	C00003180				MLST.Staphylococcus_aureus.45												sequence type (st):45				Good		26686880		PRJEB5261	SAMEA2340013		ERR418496
1280.94	Staphylococcus aureus C00000862		1280	131567;2;1783272;1239;91061;1385;90964;1279;1280	cellular organisms;Bacteria;Terrabacteria group;Firmicutes;Bacilli;Bacillales;Staphylococcaceae;Staphylococcus;Staphylococcus aureus	Bacteria	Bacteria	Firmicutes	Bacilli	Bacillales	Staphylococcaceae	Staphylococcus	Staphylococcus aureus	WGS	C00000862				MLST.Staphylococcus_aureus.36												sequence type (st):36				Good		26686880		PRJEB5261	SAMEA2339884		ERR418367
1280.12	Staphylococcus aureus strain 3688STDY6124941		1280	131567;2;1783272;1239;91061;1385;90964;1279;1280	cellular organisms;Bacteria;Terrabacteria group;Firmicutes;Bacilli;Bacillales;Staphylococcaceae;Staphylococcus;Staphylococcus aureus	Bacteria	Bacteria	Firmicutes	Bacilli	Bacillales	Staphylococcaceae	Staphylococcus	Staphylococcus aureus	WGS	3688STDY6124941				MLST.Staphylococcus_aureus.121																Good	2016-11-25T00:00:00Z	26806258		PRJEB9575	SAMEA3448951	GCF_900128075.1		FQQT00000000
1280.3	Staphylococcus aureus strain HICF0206		1280	131567;2;1783272;1239;91061;1385;90964;1279;1280	cellular organisms;Bacteria;Terrabacteria group;Firmicutes;Bacilli;Bacillales;Staphylococcaceae;Staphylococcus;Staphylococcus aureus	Bacteria	Bacteria	Firmicutes	Bacilli	Bacillales	Staphylococcaceae	Staphylococcus	Staphylococcus aureus	WGS	HICF0206				22																Good		32025709					ERR3826100				Illumina MiniSeq
1280.94	Staphylococcus aureus C00000825		1280	131567;2;1783272;1239;91061;1385;90964;1279;1280	cellular organisms;Bacteria;Terrabacteria group;Firmicutes;Bacilli;Bacillales;Staphylococcaceae;Staphylococcus;Staphylococcus aureus	Bacteria	Bacteria	Firmicutes	Bacilli	Bacillales	Staphylococcaceae	Staphylococcus	Staphylococcus aureus	WGS	C00000825				MLST.Staphylococcus_aureus.22												sequence type (st):22				Good		26686880		PRJEB5261	SAMEA2339857		ERR418340
1280.88	Staphylococcus aureus C00001097		1280	131567;2;1783272;1239;91061;1385;90964;1279;1280	cellular organisms;Bacteria;Terrabacteria group;Firmicutes;Bacilli;Bacillales;Staphylococcaceae;Staphylococcus;Staphylococcus aureus	Bacteria	Bacteria	Firmicutes	Bacilli	Bacillales	Staphylococcaceae	Staphylococcus	Staphylococcus aureus	WGS	C00001097				MLST.Staphylococcus_aureus.45												sequence type (st):45				Good		26686880		PRJEB5225	SAMEA2335091		ERR410056
1280.3	Staphylococcus aureus strain HICF0352		1280	131567;2;1783272;1239;91061;1385;90964;1279;1280	cellular organisms;Bacteria;Terrabacteria group;Firmicutes;Bacilli;Bacillales;Staphylococcaceae;Staphylococcus;Staphylococcus aureus	Bacteria	Bacteria	Firmicutes	Bacilli	Bacillales	Staphylococcaceae	Staphylococcus	Staphylococcus aureus	WGS	HICF0352				36																Good		32025709					ERR3826211				Illumina MiniSeq
1280.26	Staphylococcus aureus strain 1446-13		1280	131567;2;1783272;1239;91061;1385;90964;1279;1280	cellular organisms;Bacteria;Terrabacteria group;Firmicutes;Bacilli;Bacillales;Staphylococcaceae;Staphylococcus;Staphylococcus aureus	Bacteria	Bacteria	Firmicutes	Bacilli	Bacillales	Staphylococcaceae	Staphylococcus	Staphylococcus aureus	WGS	1446-13				MLST.Staphylococcus_aureus.5												mlst:5				Good		29729180			SAMEA104602045		ERS2213327				Illumina MiSeq
1280.79	Staphylococcus aureus C00001140		1280	131567;2;1783272;1239;91061;1385;90964;1279;1280	cellular organisms;Bacteria;Terrabacteria group;Firmicutes;Bacilli;Bacillales;Staphylococcaceae;Staphylococcus;Staphylococcus aureus	Bacteria	Bacteria	Firmicutes	Bacilli	Bacillales	Staphylococcaceae	Staphylococcus	Staphylococcus aureus	WGS	C00001140				MLST.Staphylococcus_aureus.6												sequence type (st):6				Good		26686880		PRJEB5225	SAMEA2335134		ERR410099
1280.97	Staphylococcus aureus C00001217		1280	131567;2;1783272;1239;91061;1385;90964;1279;1280	cellular organisms;Bacteria;Terrabacteria group;Firmicutes;Bacilli;Bacillales;Staphylococcaceae;Staphylococcus;Staphylococcus aureus	Bacteria	Bacteria	Firmicutes	Bacilli	Bacillales	Staphylococcaceae	Staphylococcus	Staphylococcus aureus	WGS	C00001217				MLST.Staphylococcus_aureus.30												sequence type (st):30				Good		26686880		PRJEB5261	SAMEA2340405		ERR418888
1280.87	Staphylococcus aureus C00003414		1280	131567;2;1783272;1239;91061;1385;90964;1279;1280	cellular organisms;Bacteria;Terrabacteria group;Firmicutes;Bacilli;Bacillales;Staphylococcaceae;Staphylococcus;Staphylococcus aureus	Bacteria	Bacteria	Firmicutes	Bacilli	Bacillales	Staphylococcaceae	Staphylococcus	Staphylococcus aureus	WGS	C00003414				MLST.Staphylococcus_aureus.72												sequence type (st):72				Good		26686880		PRJEB5261	SAMEA2340235		ERR418718
1280.86	Staphylococcus aureus C00000847		1280	131567;2;1783272;1239;91061;1385;90964;1279;1280	cellular organisms;Bacteria;Terrabacteria group;Firmicutes;Bacilli;Bacillales;Staphylococcaceae;Staphylococcus;Staphylococcus aureus	Bacteria	Bacteria	Firmicutes	Bacilli	Bacillales	Staphylococcaceae	Staphylococcus	Staphylococcus aureus	WGS	C00000847				MLST.Staphylococcus_aureus.36												sequence type (st):36				Good		26686880		PRJEB5261	SAMEA2339873		ERR418356
1280.98	Staphylococcus aureus C00003316		1280	131567;2;1783272;1239;91061;1385;90964;1279;1280	cellular organisms;Bacteria;Terrabacteria group;Firmicutes;Bacilli;Bacillales;Staphylococcaceae;Staphylococcus;Staphylococcus aureus	Bacteria	Bacteria	Firmicutes	Bacilli	Bacillales	Staphylococcaceae	Staphylococcus	Staphylococcus aureus	WGS	C00003316				MLST.Staphylococcus_aureus.1533																Good		26686880		PRJEB5261	SAMEA2340142		ERR418625
1280.98	Staphylococcus aureus C00003307		1280	131567;2;1783272;1239;91061;1385;90964;1279;1280	cellular organisms;Bacteria;Terrabacteria group;Firmicutes;Bacilli;Bacillales;Staphylococcaceae;Staphylococcus;Staphylococcus aureus	Bacteria	Bacteria	Firmicutes	Bacilli	Bacillales	Staphylococcaceae	Staphylococcus	Staphylococcus aureus	WGS	C00003307				MLST.Staphylococcus_aureus.22												sequence type (st):22				Good		26686880		PRJEB5261	SAMEA2340133		ERR418616
1280.99	Staphylococcus aureus C00003424		1280	131567;2;1783272;1239;91061;1385;90964;1279;1280	cellular organisms;Bacteria;Terrabacteria group;Firmicutes;Bacilli;Bacillales;Staphylococcaceae;Staphylococcus;Staphylococcus aureus	Bacteria	Bacteria	Firmicutes	Bacilli	Bacillales	Staphylococcaceae	Staphylococcus	Staphylococcus aureus	WGS	C00003424				MLST.Staphylococcus_aureus.30												sequence type (st):30				Good		26686880		PRJEB5261	SAMEA2340244		ERR418727
1280.26	Staphylococcus aureus strain 1483-59		1280	131567;2;1783272;1239;91061;1385;90964;1279;1280	cellular organisms;Bacteria;Terrabacteria group;Firmicutes;Bacilli;Bacillales;Staphylococcaceae;Staphylococcus;Staphylococcus aureus	Bacteria	Bacteria	Firmicutes	Bacilli	Bacillales	Staphylococcaceae	Staphylococcus	Staphylococcus aureus	WGS	1483-59				MLST.Staphylococcus_aureus.25												mlst:25				Good		29729180			SAMEA104602135		ERS2213417				Illumina MiSeq
1280.3	Staphylococcus aureus strain HICF0514		1280	131567;2;1783272;1239;91061;1385;90964;1279;1280	cellular organisms;Bacteria;Terrabacteria group;Firmicutes;Bacilli;Bacillales;Staphylococcaceae;Staphylococcus;Staphylococcus aureus	Bacteria	Bacteria	Firmicutes	Bacilli	Bacillales	Staphylococcaceae	Staphylococcus	Staphylococcus aureus	WGS	HICF0514				22																Good		32025709					ERR3826345				Illumina MiniSeq
1280.11	Staphylococcus aureus strain 3688STDY6125058		1280	131567;2;1783272;1239;91061;1385;90964;1279;1280	cellular organisms;Bacteria;Terrabacteria group;Firmicutes;Bacilli;Bacillales;Staphylococcaceae;Staphylococcus;Staphylococcus aureus	Bacteria	Bacteria	Firmicutes	Bacilli	Bacillales	Staphylococcaceae	Staphylococcus	Staphylococcus aureus	WGS	3688STDY6125058				MLST.Staphylococcus_aureus.121																Good	2016-11-25T00:00:00Z	26806258		PRJEB9575	SAMEA3449066	GCF_900128125.1		FQQY00000000
1280.97	Staphylococcus aureus C00001160		1280	131567;2;1783272;1239;91061;1385;90964;1279;1280	cellular organisms;Bacteria;Terrabacteria group;Firmicutes;Bacilli;Bacillales;Staphylococcaceae;Staphylococcus;Staphylococcus aureus	Bacteria	Bacteria	Firmicutes	Bacilli	Bacillales	Staphylococcaceae	Staphylococcus	Staphylococcus aureus	WGS	C00001160				MLST.Staphylococcus_aureus.20												sequence type (st):20				Good		26686880		PRJEB5225	SAMEA2335154		ERR410119
1280.73	Staphylococcus aureus SR4152		1280	131567;2;1783272;1239;91061;1385;90964;1279;1280	cellular organisms;Bacteria;Terrabacteria group;Firmicutes;Bacilli;Bacillales;Staphylococcaceae;Staphylococcus;Staphylococcus aureus	Bacteria	Bacteria	Firmicutes	Bacilli	Bacillales	Staphylococcaceae	Staphylococcus	Staphylococcus aureus	WGS	SR4152				MLST.Staphylococcus_aureus.5												cc:5	(Richter et al. 2011)			Good		24787619		PRJNA239001	SAMN02649765		SRR1177898
1280.26	Staphylococcus aureus strain 1582-96		1280	131567;2;1783272;1239;91061;1385;90964;1279;1280	cellular organisms;Bacteria;Terrabacteria group;Firmicutes;Bacilli;Bacillales;Staphylococcaceae;Staphylococcus;Staphylococcus aureus	Bacteria	Bacteria	Firmicutes	Bacilli	Bacillales	Staphylococcaceae	Staphylococcus	Staphylococcus aureus	WGS	1582-96				MLST.Staphylococcus_aureus.45												mlst:45				Good		29729180			SAMEA104602074		ERS2213356				Illumina MiSeq
1280.3	Staphylococcus aureus strain HICF0702		1280	131567;2;1783272;1239;91061;1385;90964;1279;1280	cellular organisms;Bacteria;Terrabacteria group;Firmicutes;Bacilli;Bacillales;Staphylococcaceae;Staphylococcus;Staphylococcus aureus	Bacteria	Bacteria	Firmicutes	Bacilli	Bacillales	Staphylococcaceae	Staphylococcus	Staphylococcus aureus	WGS	HICF0702				8																Good		32025709					ERR3826512				Illumina MiniSeq
1280.86	Staphylococcus aureus C00008635		1280	131567;2;1783272;1239;91061;1385;90964;1279;1280	cellular organisms;Bacteria;Terrabacteria group;Firmicutes;Bacilli;Bacillales;Staphylococcaceae;Staphylococcus;Staphylococcus aureus	Bacteria	Bacteria	Firmicutes	Bacilli	Bacillales	Staphylococcaceae	Staphylococcus	Staphylococcus aureus	WGS	C00008635				MLST.Staphylococcus_aureus.3467																Good		26686880		PRJEB5261	SAMEA2340306		ERR418789
1280.99	Staphylococcus aureus C00012753		1280	131567;2;1783272;1239;91061;1385;90964;1279;1280	cellular organisms;Bacteria;Terrabacteria group;Firmicutes;Bacilli;Bacillales;Staphylococcaceae;Staphylococcus;Staphylococcus aureus	Bacteria	Bacteria	Firmicutes	Bacilli	Bacillales	Staphylococcaceae	Staphylococcus	Staphylococcus aureus	WGS	C00012753				MLST.Staphylococcus_aureus.3453												sequence type (st):NA				Good		26686880		PRJEB5261	SAMEA2340485		ERR418968
1280.99	Staphylococcus aureus C00007092		1280	131567;2;1783272;1239;91061;1385;90964;1279;1280	cellular organisms;Bacteria;Terrabacteria group;Firmicutes;Bacilli;Bacillales;Staphylococcaceae;Staphylococcus;Staphylococcus aureus	Bacteria	Bacteria	Firmicutes	Bacilli	Bacillales	Staphylococcaceae	Staphylococcus	Staphylococcus aureus	WGS	C00007092				MLST.Staphylococcus_aureus.1												sequence type (st):1				Good		26686880		PRJEB5261	SAMEA2340274		ERR418757
1280.94	Staphylococcus aureus C00000839		1280	131567;2;1783272;1239;91061;1385;90964;1279;1280	cellular organisms;Bacteria;Terrabacteria group;Firmicutes;Bacilli;Bacillales;Staphylococcaceae;Staphylococcus;Staphylococcus aureus	Bacteria	Bacteria	Firmicutes	Bacilli	Bacillales	Staphylococcaceae	Staphylococcus	Staphylococcus aureus	WGS	C00000839				MLST.Staphylococcus_aureus.22												sequence type (st):22				Good		26686880		PRJEB5261	SAMEA2339869		ERR418352
1280.3	Staphylococcus aureus strain HICF0074		1280	131567;2;1783272;1239;91061;1385;90964;1279;1280	cellular organisms;Bacteria;Terrabacteria group;Firmicutes;Bacilli;Bacillales;Staphylococcaceae;Staphylococcus;Staphylococcus aureus	Bacteria	Bacteria	Firmicutes	Bacilli	Bacillales	Staphylococcaceae	Staphylococcus	Staphylococcus aureus	WGS	HICF0074				22																Good		32025709					ERR3826766				Illumina MiniSeq
1280.21	Staphylococcus aureus strain 0137-2003-2005		1280	131567;2;1783272;1239;91061;1385;90964;1279;1280	cellular organisms;Bacteria;Terrabacteria group;Firmicutes;Bacilli;Bacillales;Staphylococcaceae;Staphylococcus;Staphylococcus aureus	Bacteria	Bacteria	Firmicutes	Bacilli	Bacillales	Staphylococcaceae	Staphylococcus	Staphylococcus aureus	WGS	0137-2003-2005			pathovar L	MLST.Staphylococcus_aureus.121												genotype:ST121				Good	2019-05-22T00:00:00Z			PRJNA541477	SAMN11585836	GCA_005774675.1		VBVS00000000			Illumina HiSeq	370.0x	SPAdes v. 3.11.1.
1280.3	Staphylococcus aureus strain HICF0943		1280	131567;2;1783272;1239;91061;1385;90964;1279;1280	cellular organisms;Bacteria;Terrabacteria group;Firmicutes;Bacilli;Bacillales;Staphylococcaceae;Staphylococcus;Staphylococcus aureus	Bacteria	Bacteria	Firmicutes	Bacilli	Bacillales	Staphylococcaceae	Staphylococcus	Staphylococcus aureus	WGS	HICF0943				1457																Good		32025709					ERR3826713				Illumina MiniSeq
1280.81	Staphylococcus aureus C00012770		1280	131567;2;1783272;1239;91061;1385;90964;1279;1280	cellular organisms;Bacteria;Terrabacteria group;Firmicutes;Bacilli;Bacillales;Staphylococcaceae;Staphylococcus;Staphylococcus aureus	Bacteria	Bacteria	Firmicutes	Bacilli	Bacillales	Staphylococcaceae	Staphylococcus	Staphylococcus aureus	WGS	C00012770				MLST.Staphylococcus_aureus.5												sequence type (st):5				Good		26686880		PRJEB5261	SAMEA2340502		ERR418985
1280.3	Staphylococcus aureus strain HICF0578		1280	131567;2;1783272;1239;91061;1385;90964;1279;1280	cellular organisms;Bacteria;Terrabacteria group;Firmicutes;Bacilli;Bacillales;Staphylococcaceae;Staphylococcus;Staphylococcus aureus	Bacteria	Bacteria	Firmicutes	Bacilli	Bacillales	Staphylococcaceae	Staphylococcus	Staphylococcus aureus	WGS	HICF0578				1156																Good		32025709					ERR3826402				Illumina MiniSeq
1280.88	Staphylococcus aureus C00001089		1280	131567;2;1783272;1239;91061;1385;90964;1279;1280	cellular organisms;Bacteria;Terrabacteria group;Firmicutes;Bacilli;Bacillales;Staphylococcaceae;Staphylococcus;Staphylococcus aureus	Bacteria	Bacteria	Firmicutes	Bacilli	Bacillales	Staphylococcaceae	Staphylococcus	Staphylococcus aureus	WGS	C00001089				MLST.Staphylococcus_aureus.30												sequence type (st):30				Good		26686880		PRJEB5225	SAMEA2335083		ERR410048
1280.26	Staphylococcus aureus strain 1519-62		1280	131567;2;1783272;1239;91061;1385;90964;1279;1280	cellular organisms;Bacteria;Terrabacteria group;Firmicutes;Bacilli;Bacillales;Staphylococcaceae;Staphylococcus;Staphylococcus aureus	Bacteria	Bacteria	Firmicutes	Bacilli	Bacillales	Staphylococcaceae	Staphylococcus	Staphylococcus aureus	WGS	1519-62				MLST.Staphylococcus_aureus.5												mlst:5				Good		29729180			SAMEA104602061		ERS2213343				Illumina MiSeq
1280.98	Staphylococcus aureus C00003176		1280	131567;2;1783272;1239;91061;1385;90964;1279;1280	cellular organisms;Bacteria;Terrabacteria group;Firmicutes;Bacilli;Bacillales;Staphylococcaceae;Staphylococcus;Staphylococcus aureus	Bacteria	Bacteria	Firmicutes	Bacilli	Bacillales	Staphylococcaceae	Staphylococcus	Staphylococcus aureus	WGS	C00003176				MLST.Staphylococcus_aureus.5												sequence type (st):5				Good		26686880		PRJEB5261	SAMEA2340009		ERR418492
1280.3	Staphylococcus aureus strain HICF0397		1280	131567;2;1783272;1239;91061;1385;90964;1279;1280	cellular organisms;Bacteria;Terrabacteria group;Firmicutes;Bacilli;Bacillales;Staphylococcaceae;Staphylococcus;Staphylococcus aureus	Bacteria	Bacteria	Firmicutes	Bacilli	Bacillales	Staphylococcaceae	Staphylococcus	Staphylococcus aureus	WGS	HICF0397				22																Good		32025709					ERR3826249				Illumina MiniSeq
1280.88	Staphylococcus aureus C00001162		1280	131567;2;1783272;1239;91061;1385;90964;1279;1280	cellular organisms;Bacteria;Terrabacteria group;Firmicutes;Bacilli;Bacillales;Staphylococcaceae;Staphylococcus;Staphylococcus aureus	Bacteria	Bacteria	Firmicutes	Bacilli	Bacillales	Staphylococcaceae	Staphylococcus	Staphylococcus aureus	WGS	C00001162				MLST.Staphylococcus_aureus.25												sequence type (st):25				Good		26686880		PRJEB5225	SAMEA2335156		ERR410121
1280.11	Staphylococcus aureus strain 3688STDY6124943		1280	131567;2;1783272;1239;91061;1385;90964;1279;1280	cellular organisms;Bacteria;Terrabacteria group;Firmicutes;Bacilli;Bacillales;Staphylococcaceae;Staphylococcus;Staphylococcus aureus	Bacteria	Bacteria	Firmicutes	Bacilli	Bacillales	Staphylococcaceae	Staphylococcus	Staphylococcus aureus	WGS	3688STDY6124943				MLST.Staphylococcus_aureus.121																Good	2016-11-23T00:00:00Z	26806258		PRJEB9575	SAMEA3448953	GCF_900126355.1		FQJM00000000
1.41361e+06	Staphylococcus aureus USA_15		1413609	131567;2;1783272;1239;91061;1385;90964;1279;1280;1413609	cellular organisms;Bacteria;Terrabacteria group;Firmicutes;Bacilli;Bacillales;Staphylococcaceae;Staphylococcus;Staphylococcus aureus;Staphylococcus aureus USA_15	Bacteria	Bacteria	Firmicutes	Bacilli	Bacillales	Staphylococcaceae	Staphylococcus	Staphylococcus aureus	WGS	USA_15				MLST.Staphylococcus_aureus.398																Good	2014-04-17T00:00:00Z	-		PRJNA226566	SAMN02391436	GCA_000640395.1	SRR1293398	JIVP00000000			Illumina	91.0x	allpaths v. R48559
1280.1	Staphylococcus aureus C00013408		1280	131567;2;1783272;1239;91061;1385;90964;1279;1280	cellular organisms;Bacteria;Terrabacteria group;Firmicutes;Bacilli;Bacillales;Staphylococcaceae;Staphylococcus;Staphylococcus aureus	Bacteria	Bacteria	Firmicutes	Bacilli	Bacillales	Staphylococcaceae	Staphylococcus	Staphylococcus aureus	WGS	C00013408				MLST.Staphylococcus_aureus.3446												sequence type (st):NA				Good		26686880		PRJEB5261	SAMEA2340758		ERR419241
1280.11	Staphylococcus aureus strain 3688STDY6125056		1280	131567;2;1783272;1239;91061;1385;90964;1279;1280	cellular organisms;Bacteria;Terrabacteria group;Firmicutes;Bacilli;Bacillales;Staphylococcaceae;Staphylococcus;Staphylococcus aureus	Bacteria	Bacteria	Firmicutes	Bacilli	Bacillales	Staphylococcaceae	Staphylococcus	Staphylococcus aureus	WGS	3688STDY6125056				MLST.Staphylococcus_aureus.97																Good	2016-11-23T00:00:00Z	26806258		PRJEB9575	SAMEA3449064	GCF_900127015.1		FQMK00000000
1280.94	Staphylococcus aureus C00001127		1280	131567;2;1783272;1239;91061;1385;90964;1279;1280	cellular organisms;Bacteria;Terrabacteria group;Firmicutes;Bacilli;Bacillales;Staphylococcaceae;Staphylococcus;Staphylococcus aureus	Bacteria	Bacteria	Firmicutes	Bacilli	Bacillales	Staphylococcaceae	Staphylococcus	Staphylococcus aureus	WGS	C00001127				MLST.Staphylococcus_aureus.2440												sequence type (st):2440				Good		26686880		PRJEB5225	SAMEA2335121		ERR410086
1280.99	Staphylococcus aureus C00003346		1280	131567;2;1783272;1239;91061;1385;90964;1279;1280	cellular organisms;Bacteria;Terrabacteria group;Firmicutes;Bacilli;Bacillales;Staphylococcaceae;Staphylococcus;Staphylococcus aureus	Bacteria	Bacteria	Firmicutes	Bacilli	Bacillales	Staphylococcaceae	Staphylococcus	Staphylococcus aureus	WGS	C00003346				MLST.Staphylococcus_aureus.8												sequence type (st):8				Good		26686880		PRJEB5261	SAMEA2340168		ERR418651
1280.82	Staphylococcus aureus C00013172		1280	131567;2;1783272;1239;91061;1385;90964;1279;1280	cellular organisms;Bacteria;Terrabacteria group;Firmicutes;Bacilli;Bacillales;Staphylococcaceae;Staphylococcus;Staphylococcus aureus	Bacteria	Bacteria	Firmicutes	Bacilli	Bacillales	Staphylococcaceae	Staphylococcus	Staphylococcus aureus	WGS	C00013172				MLST.Staphylococcus_aureus.34												sequence type (st):34				Good		26686880		PRJEB5261	SAMEA2340584		ERR419067
1280.16	Staphylococcus aureus strain 13C		1280	131567;2;1783272;1239;91061;1385;90964;1279;1280	cellular organisms;Bacteria;Terrabacteria group;Firmicutes;Bacilli;Bacillales;Staphylococcaceae;Staphylococcus;Staphylococcus aureus	Bacteria	Bacteria	Firmicutes	Bacilli	Bacillales	Staphylococcaceae	Staphylococcus	Staphylococcus aureus	WGS	13C				MLST.Staphylococcus_aureus.8																Good	2018-02-06T00:00:00Z			PRJNA431415	SAMN08391007	GCA_002909315.1		PQBI00000000			Illumina MiSeq	249.11x	Newbler v. 2.9
1280.12	Staphylococcus aureus strain 3688STDY6124993		1280	131567;2;1783272;1239;91061;1385;90964;1279;1280	cellular organisms;Bacteria;Terrabacteria group;Firmicutes;Bacilli;Bacillales;Staphylococcaceae;Staphylococcus;Staphylococcus aureus	Bacteria	Bacteria	Firmicutes	Bacilli	Bacillales	Staphylococcaceae	Staphylococcus	Staphylococcus aureus	WGS	3688STDY6124993				MLST.Staphylococcus_aureus.88																Good	2016-11-25T00:00:00Z	26806258		PRJEB9575	SAMEA3449003	GCF_900127695.1		FQPJ00000000
1280.16	Staphylococcus aureus strain N35_260215		1280	131567;2;1783272;1239;91061;1385;90964;1279;1280	cellular organisms;Bacteria;Terrabacteria group;Firmicutes;Bacilli;Bacillales;Staphylococcaceae;Staphylococcus;Staphylococcus aureus	Bacteria	Bacteria	Firmicutes	Bacilli	Bacillales	Staphylococcaceae	Staphylococcus	Staphylococcus aureus	WGS	N35_260215				6												genotype:t304				Good	2018-01-29T00:00:00Z	28704546		PRJNA295807	SAMN04089991	GCA_002905365.1		LKSX00000000			Illumina MiSeq	250.0x	CLC NGS Cell v. 8.0
1280.98	Staphylococcus aureus C00003286		1280	131567;2;1783272;1239;91061;1385;90964;1279;1280	cellular organisms;Bacteria;Terrabacteria group;Firmicutes;Bacilli;Bacillales;Staphylococcaceae;Staphylococcus;Staphylococcus aureus	Bacteria	Bacteria	Firmicutes	Bacilli	Bacillales	Staphylococcaceae	Staphylococcus	Staphylococcus aureus	WGS	C00003286				MLST.Staphylococcus_aureus.5												sequence type (st):5				Good		26686880		PRJEB5261	SAMEA2340115		ERR418598
1280.98	Staphylococcus aureus C00003285		1280	131567;2;1783272;1239;91061;1385;90964;1279;1280	cellular organisms;Bacteria;Terrabacteria group;Firmicutes;Bacilli;Bacillales;Staphylococcaceae;Staphylococcus;Staphylococcus aureus	Bacteria	Bacteria	Firmicutes	Bacilli	Bacillales	Staphylococcaceae	Staphylococcus	Staphylococcus aureus	WGS	C00003285				MLST.Staphylococcus_aureus.12												sequence type (st):12				Good		26686880		PRJEB5261	SAMEA2340114		ERR418597
1280.84	Staphylococcus aureus C00003226		1280	131567;2;1783272;1239;91061;1385;90964;1279;1280	cellular organisms;Bacteria;Terrabacteria group;Firmicutes;Bacilli;Bacillales;Staphylococcaceae;Staphylococcus;Staphylococcus aureus	Bacteria	Bacteria	Firmicutes	Bacilli	Bacillales	Staphylococcaceae	Staphylococcus	Staphylococcus aureus	WGS	C00003226				MLST.Staphylococcus_aureus.15												sequence type (st):15				Good		26686880		PRJEB5261	SAMEA2340058		ERR418541
1280.95	Staphylococcus aureus C00001157		1280	131567;2;1783272;1239;91061;1385;90964;1279;1280	cellular organisms;Bacteria;Terrabacteria group;Firmicutes;Bacilli;Bacillales;Staphylococcaceae;Staphylococcus;Staphylococcus aureus	Bacteria	Bacteria	Firmicutes	Bacilli	Bacillales	Staphylococcaceae	Staphylococcus	Staphylococcus aureus	WGS	C00001157				MLST.Staphylococcus_aureus.2443												sequence type (st):2443				Good		26686880		PRJEB5225	SAMEA2335151		ERR410116
1280.87	Staphylococcus aureus C00003151		1280	131567;2;1783272;1239;91061;1385;90964;1279;1280	cellular organisms;Bacteria;Terrabacteria group;Firmicutes;Bacilli;Bacillales;Staphylococcaceae;Staphylococcus;Staphylococcus aureus	Bacteria	Bacteria	Firmicutes	Bacilli	Bacillales	Staphylococcaceae	Staphylococcus	Staphylococcus aureus	WGS	C00003151				MLST.Staphylococcus_aureus.22												sequence type (st):22				Good		26686880		PRJEB5261	SAMEA2339985		ERR418468
1280.11	Staphylococcus aureus strain 3688STDY6124876		1280	131567;2;1783272;1239;91061;1385;90964;1279;1280	cellular organisms;Bacteria;Terrabacteria group;Firmicutes;Bacilli;Bacillales;Staphylococcaceae;Staphylococcus;Staphylococcus aureus	Bacteria	Bacteria	Firmicutes	Bacilli	Bacillales	Staphylococcaceae	Staphylococcus	Staphylococcus aureus	WGS	3688STDY6124876				MLST.Staphylococcus_aureus.1236																Good	2016-11-25T00:00:00Z	26806258		PRJEB9575	SAMEA3448887	GCF_900128045.1		FQQQ00000000
1280.11	Staphylococcus aureus strain 3688STDY6125059		1280	131567;2;1783272;1239;91061;1385;90964;1279;1280	cellular organisms;Bacteria;Terrabacteria group;Firmicutes;Bacilli;Bacillales;Staphylococcaceae;Staphylococcus;Staphylococcus aureus	Bacteria	Bacteria	Firmicutes	Bacilli	Bacillales	Staphylococcaceae	Staphylococcus	Staphylococcus aureus	WGS	3688STDY6125059				MLST.Staphylococcus_aureus.188																Good	2016-11-23T00:00:00Z	26806258		PRJEB9575	SAMEA3449067	GCF_900126515.1		FQKC00000000
1280.1	Staphylococcus aureus C00013406		1280	131567;2;1783272;1239;91061;1385;90964;1279;1280	cellular organisms;Bacteria;Terrabacteria group;Firmicutes;Bacilli;Bacillales;Staphylococcaceae;Staphylococcus;Staphylococcus aureus	Bacteria	Bacteria	Firmicutes	Bacilli	Bacillales	Staphylococcaceae	Staphylococcus	Staphylococcus aureus	WGS	C00013406				MLST.Staphylococcus_aureus.12												sequence type (st):12				Good		26686880		PRJEB5261	SAMEA2340756		ERR419239
1280.3	Staphylococcus aureus strain HICF0826		1280	131567;2;1783272;1239;91061;1385;90964;1279;1280	cellular organisms;Bacteria;Terrabacteria group;Firmicutes;Bacilli;Bacillales;Staphylococcaceae;Staphylococcus;Staphylococcus aureus	Bacteria	Bacteria	Firmicutes	Bacilli	Bacillales	Staphylococcaceae	Staphylococcus	Staphylococcus aureus	WGS	HICF0826				NOVEL																Good		32025709					ERR3826617				Illumina MiniSeq
1280.3	Staphylococcus aureus strain HICF0798		1280	131567;2;1783272;1239;91061;1385;90964;1279;1280	cellular organisms;Bacteria;Terrabacteria group;Firmicutes;Bacilli;Bacillales;Staphylococcaceae;Staphylococcus;Staphylococcus aureus	Bacteria	Bacteria	Firmicutes	Bacilli	Bacillales	Staphylococcaceae	Staphylococcus	Staphylococcus aureus	WGS	HICF0798				22																Good		32025709					ERR3826596				Illumina MiniSeq
1280.3	Staphylococcus aureus strain HICF0526		1280	131567;2;1783272;1239;91061;1385;90964;1279;1280	cellular organisms;Bacteria;Terrabacteria group;Firmicutes;Bacilli;Bacillales;Staphylococcaceae;Staphylococcus;Staphylococcus aureus	Bacteria	Bacteria	Firmicutes	Bacilli	Bacillales	Staphylococcaceae	Staphylococcus	Staphylococcus aureus	WGS	HICF0526				22																Good		32025709					ERR3826357				Illumina MiniSeq
1280.98	Staphylococcus aureus C00003248		1280	131567;2;1783272;1239;91061;1385;90964;1279;1280	cellular organisms;Bacteria;Terrabacteria group;Firmicutes;Bacilli;Bacillales;Staphylococcaceae;Staphylococcus;Staphylococcus aureus	Bacteria	Bacteria	Firmicutes	Bacilli	Bacillales	Staphylococcaceae	Staphylococcus	Staphylococcus aureus	WGS	C00003248				MLST.Staphylococcus_aureus.1224												sequence type (st):1224				Good		26686880		PRJEB5261	SAMEA2340078		ERR418561
1280.98	Staphylococcus aureus C00003205		1280	131567;2;1783272;1239;91061;1385;90964;1279;1280	cellular organisms;Bacteria;Terrabacteria group;Firmicutes;Bacilli;Bacillales;Staphylococcaceae;Staphylococcus;Staphylococcus aureus	Bacteria	Bacteria	Firmicutes	Bacilli	Bacillales	Staphylococcaceae	Staphylococcus	Staphylococcus aureus	WGS	C00003205				MLST.Staphylococcus_aureus.398												sequence type (st):398				Good		26686880		PRJEB5261	SAMEA2340038		ERR418521
1280.17	Staphylococcus aureus strain AR_0467		1280	131567;2;1783272;1239;91061;1385;90964;1279;1280	cellular organisms;Bacteria;Terrabacteria group;Firmicutes;Bacilli;Bacillales;Staphylococcaceae;Staphylococcus;Staphylococcus aureus	Bacteria	Bacteria	Firmicutes	Bacilli	Bacillales	Staphylococcaceae	Staphylococcus	Staphylococcus aureus	Complete	AR_0467				MLST.Staphylococcus_aureus.5																Good	2018-06-06T00:00:00Z			PRJNA316321	SAMN07291560	GCA_003193885.1		CP029658,CP029659			Pacbio; Illumina	11.66x	SMRT v. 2.3.0; HGAP v. 3.0
1280.16	Staphylococcus aureus strain 0908-2002-2015		1280	131567;2;1783272;1239;91061;1385;90964;1279;1280	cellular organisms;Bacteria;Terrabacteria group;Firmicutes;Bacilli;Bacillales;Staphylococcaceae;Staphylococcus;Staphylococcus aureus	Bacteria	Bacteria	Firmicutes	Bacilli	Bacillales	Staphylococcaceae	Staphylococcus	Staphylococcus aureus	WGS	0908-2002-2015				MLST.Staphylococcus_aureus.1																Good	2018-03-26T00:00:00Z			PRJNA431177	SAMN08456651	GCA_003017755.1		PQWS00000000			Illumina HiSeq	300x	CLC genomic workbench v. 7.0
1280.11	Staphylococcus aureus strain 3688STDY6124984		1280	131567;2;1783272;1239;91061;1385;90964;1279;1280	cellular organisms;Bacteria;Terrabacteria group;Firmicutes;Bacilli;Bacillales;Staphylococcaceae;Staphylococcus;Staphylococcus aureus	Bacteria	Bacteria	Firmicutes	Bacilli	Bacillales	Staphylococcaceae	Staphylococcus	Staphylococcus aureus	WGS	3688STDY6124984				MLST.Staphylococcus_aureus.7																Good	2016-11-23T00:00:00Z	26806258		PRJEB9575	SAMEA3448994	GCF_900124785.1		FQDN00000000
1280.3	Staphylococcus aureus strain HICF0042		1280	131567;2;1783272;1239;91061;1385;90964;1279;1280	cellular organisms;Bacteria;Terrabacteria group;Firmicutes;Bacilli;Bacillales;Staphylococcaceae;Staphylococcus;Staphylococcus aureus	Bacteria	Bacteria	Firmicutes	Bacilli	Bacillales	Staphylococcaceae	Staphylococcus	Staphylococcus aureus	WGS	HICF0042				22																Good		32025709					ERR3826084				Illumina MiniSeq
1280.3	Staphylococcus aureus strain HICF0687		1280	131567;2;1783272;1239;91061;1385;90964;1279;1280	cellular organisms;Bacteria;Terrabacteria group;Firmicutes;Bacilli;Bacillales;Staphylococcaceae;Staphylococcus;Staphylococcus aureus	Bacteria	Bacteria	Firmicutes	Bacilli	Bacillales	Staphylococcaceae	Staphylococcus	Staphylococcus aureus	WGS	HICF0687				22																Good		32025709					ERR3826497				Illumina MiniSeq
1280.82	Staphylococcus aureus C00013160		1280	131567;2;1783272;1239;91061;1385;90964;1279;1280	cellular organisms;Bacteria;Terrabacteria group;Firmicutes;Bacilli;Bacillales;Staphylococcaceae;Staphylococcus;Staphylococcus aureus	Bacteria	Bacteria	Firmicutes	Bacilli	Bacillales	Staphylococcaceae	Staphylococcus	Staphylococcus aureus	WGS	C00013160				MLST.Staphylococcus_aureus.34												sequence type (st):34				Good		26686880		PRJEB5261	SAMEA2340572		ERR419055
1280.16	Staphylococcus aureus strain HCW07_130215		1280	131567;2;1783272;1239;91061;1385;90964;1279;1280	cellular organisms;Bacteria;Terrabacteria group;Firmicutes;Bacilli;Bacillales;Staphylococcaceae;Staphylococcus;Staphylococcus aureus	Bacteria	Bacteria	Firmicutes	Bacilli	Bacillales	Staphylococcaceae	Staphylococcus	Staphylococcus aureus	WGS	HCW07_130215				15												genotype:t963				Good	2018-01-29T00:00:00Z	28704546		PRJNA295807	SAMN04089958	GCA_002904615.1		LKNU00000000			Illumina MiSeq	250.0x	CLC NGS Cell v. 8.0
1280.87	Staphylococcus aureus C00002649		1280	131567;2;1783272;1239;91061;1385;90964;1279;1280	cellular organisms;Bacteria;Terrabacteria group;Firmicutes;Bacilli;Bacillales;Staphylococcaceae;Staphylococcus;Staphylococcus aureus	Bacteria	Bacteria	Firmicutes	Bacilli	Bacillales	Staphylococcaceae	Staphylococcus	Staphylococcus aureus	WGS	C00002649				MLST.Staphylococcus_aureus.2047												sequence type (st):2047				Good		26686880		PRJEB5261	SAMEA2339914		ERR418397
904779	Staphylococcus aureus subsp. aureus IS-91		904779	131567;2;1783272;1239;91061;1385;90964;1279;1280;904779	cellular organisms;Bacteria;Terrabacteria group;Firmicutes;Bacilli;Bacillales;Staphylococcaceae;Staphylococcus;Staphylococcus aureus;Staphylococcus aureus subsp. aureus IS-91	Bacteria	Bacteria	Firmicutes	Bacilli	Bacillales	Staphylococcaceae	Staphylococcus	Staphylococcus aureus	WGS	IS-91				MLST.Staphylococcus_aureus.8												pfge type:95% similar to USA 300				Good	2012-02-08T00:00:00Z			PRJNA53793	SAMN02436367	GCA_000247335.2		AHLP00000000		WGS
1280.26	Staphylococcus aureus strain 262B-20		1280	131567;2;1783272;1239;91061;1385;90964;1279;1280	cellular organisms;Bacteria;Terrabacteria group;Firmicutes;Bacilli;Bacillales;Staphylococcaceae;Staphylococcus;Staphylococcus aureus	Bacteria	Bacteria	Firmicutes	Bacilli	Bacillales	Staphylococcaceae	Staphylococcus	Staphylococcus aureus	WGS	262B-20				MLST.Staphylococcus_aureus.1												mlst:1				Good		29729180			SAMEA104602084		ERS2213366				Illumina MiSeq
1280.99	Staphylococcus aureus C00003412		1280	131567;2;1783272;1239;91061;1385;90964;1279;1280	cellular organisms;Bacteria;Terrabacteria group;Firmicutes;Bacilli;Bacillales;Staphylococcaceae;Staphylococcus;Staphylococcus aureus	Bacteria	Bacteria	Firmicutes	Bacilli	Bacillales	Staphylococcaceae	Staphylococcus	Staphylococcus aureus	WGS	C00003412				MLST.Staphylococcus_aureus.45												sequence type (st):45				Good		26686880		PRJEB5261	SAMEA2340233		ERR418716
1280.88	Staphylococcus aureus C00001223		1280	131567;2;1783272;1239;91061;1385;90964;1279;1280	cellular organisms;Bacteria;Terrabacteria group;Firmicutes;Bacilli;Bacillales;Staphylococcaceae;Staphylococcus;Staphylococcus aureus	Bacteria	Bacteria	Firmicutes	Bacilli	Bacillales	Staphylococcaceae	Staphylococcus	Staphylococcus aureus	WGS	C00001223				MLST.Staphylococcus_aureus.3456												sequence type (st):NA				Good		26686880		PRJEB5261	SAMEA2340411		ERR418894
1280.98	Staphylococcus aureus C00003296		1280	131567;2;1783272;1239;91061;1385;90964;1279;1280	cellular organisms;Bacteria;Terrabacteria group;Firmicutes;Bacilli;Bacillales;Staphylococcaceae;Staphylococcus;Staphylococcus aureus	Bacteria	Bacteria	Firmicutes	Bacilli	Bacillales	Staphylococcaceae	Staphylococcus	Staphylococcus aureus	WGS	C00003296				MLST.Staphylococcus_aureus.398												sequence type (st):398				Good		26686880		PRJEB5261	SAMEA2340124		ERR418607
1280.1	Staphylococcus aureus C00013358		1280	131567;2;1783272;1239;91061;1385;90964;1279;1280	cellular organisms;Bacteria;Terrabacteria group;Firmicutes;Bacilli;Bacillales;Staphylococcaceae;Staphylococcus;Staphylococcus aureus	Bacteria	Bacteria	Firmicutes	Bacilli	Bacillales	Staphylococcaceae	Staphylococcus	Staphylococcus aureus	WGS	C00013358				MLST.Staphylococcus_aureus.8												sequence type (st):8				Good		26686880		PRJEB5261	SAMEA2340708		ERR419191
1280.26	Staphylococcus aureus strain 1541-61		1280	131567;2;1783272;1239;91061;1385;90964;1279;1280	cellular organisms;Bacteria;Terrabacteria group;Firmicutes;Bacilli;Bacillales;Staphylococcaceae;Staphylococcus;Staphylococcus aureus	Bacteria	Bacteria	Firmicutes	Bacilli	Bacillales	Staphylococcaceae	Staphylococcus	Staphylococcus aureus	WGS	1541-61				MLST.Staphylococcus_aureus.779												mlst:779				Good		29729180			SAMEA104602137		ERS2213419				Illumina MiSeq
1280.17	Staphylococcus aureus strain AR_0222		1280	131567;2;1783272;1239;91061;1385;90964;1279;1280	cellular organisms;Bacteria;Terrabacteria group;Firmicutes;Bacilli;Bacillales;Staphylococcaceae;Staphylococcus;Staphylococcus aureus	Bacteria	Bacteria	Firmicutes	Bacilli	Bacillales	Staphylococcaceae	Staphylococcus	Staphylococcus aureus	Complete	AR_0222				MLST.Staphylococcus_aureus.5																Good	2018-06-08T00:00:00Z			PRJNA316321	SAMN04901612	GCA_003203655.1		CP029671,CP029670			Pacbio; Illumina	29.53x	canu v. 1.4
1280.3	Staphylococcus aureus strain HICF0612		1280	131567;2;1783272;1239;91061;1385;90964;1279;1280	cellular organisms;Bacteria;Terrabacteria group;Firmicutes;Bacilli;Bacillales;Staphylococcaceae;Staphylococcus;Staphylococcus aureus	Bacteria	Bacteria	Firmicutes	Bacilli	Bacillales	Staphylococcaceae	Staphylococcus	Staphylococcus aureus	WGS	HICF0612				22																Good		32025709					ERR3826431				Illumina MiniSeq
1280.3	Staphylococcus aureus strain HICF0044		1280	131567;2;1783272;1239;91061;1385;90964;1279;1280	cellular organisms;Bacteria;Terrabacteria group;Firmicutes;Bacilli;Bacillales;Staphylococcaceae;Staphylococcus;Staphylococcus aureus	Bacteria	Bacteria	Firmicutes	Bacilli	Bacillales	Staphylococcaceae	Staphylococcus	Staphylococcus aureus	WGS	HICF0044				45																Good		32025709					ERR3826745				Illumina MiniSeq
1280.11	Staphylococcus aureus strain 3688STDY6124906		1280	131567;2;1783272;1239;91061;1385;90964;1279;1280	cellular organisms;Bacteria;Terrabacteria group;Firmicutes;Bacilli;Bacillales;Staphylococcaceae;Staphylococcus;Staphylococcus aureus	Bacteria	Bacteria	Firmicutes	Bacilli	Bacillales	Staphylococcaceae	Staphylococcus	Staphylococcus aureus	WGS	3688STDY6124906				MLST.Staphylococcus_aureus.5																Good	2016-11-23T00:00:00Z	26806258		PRJEB9575	SAMEA3448917	GCF_900126025.1		FQIG00000000
1280.26	Staphylococcus aureus strain 1564-78		1280	131567;2;1783272;1239;91061;1385;90964;1279;1280	cellular organisms;Bacteria;Terrabacteria group;Firmicutes;Bacilli;Bacillales;Staphylococcaceae;Staphylococcus;Staphylococcus aureus	Bacteria	Bacteria	Firmicutes	Bacilli	Bacillales	Staphylococcaceae	Staphylococcus	Staphylococcus aureus	WGS	1564-78				MLST.Staphylococcus_aureus.1												mlst:1				Good		29729180			SAMEA104602069		ERS2213351				Illumina MiSeq
1280.3	Staphylococcus aureus strain HICF0091		1280	131567;2;1783272;1239;91061;1385;90964;1279;1280	cellular organisms;Bacteria;Terrabacteria group;Firmicutes;Bacilli;Bacillales;Staphylococcaceae;Staphylococcus;Staphylococcus aureus	Bacteria	Bacteria	Firmicutes	Bacilli	Bacillales	Staphylococcaceae	Staphylococcus	Staphylococcus aureus	WGS	HICF0091				22																Good		32025709					ERR3826781				Illumina MiniSeq
1280.84	Staphylococcus aureus C00003197		1280	131567;2;1783272;1239;91061;1385;90964;1279;1280	cellular organisms;Bacteria;Terrabacteria group;Firmicutes;Bacilli;Bacillales;Staphylococcaceae;Staphylococcus;Staphylococcus aureus	Bacteria	Bacteria	Firmicutes	Bacilli	Bacillales	Staphylococcaceae	Staphylococcus	Staphylococcus aureus	WGS	C00003197				MLST.Staphylococcus_aureus.72												sequence type (st):72				Good		26686880		PRJEB5261	SAMEA2340030		ERR418513
1280.86	Staphylococcus aureus C00003402		1280	131567;2;1783272;1239;91061;1385;90964;1279;1280	cellular organisms;Bacteria;Terrabacteria group;Firmicutes;Bacilli;Bacillales;Staphylococcaceae;Staphylococcus;Staphylococcus aureus	Bacteria	Bacteria	Firmicutes	Bacilli	Bacillales	Staphylococcaceae	Staphylococcus	Staphylococcus aureus	WGS	C00003402																				Good		26686880		PRJEB5261	SAMEA2340223		ERR418706
1280.11	Staphylococcus aureus strain 3688STDY6124843		1280	131567;2;1783272;1239;91061;1385;90964;1279;1280	cellular organisms;Bacteria;Terrabacteria group;Firmicutes;Bacilli;Bacillales;Staphylococcaceae;Staphylococcus;Staphylococcus aureus	Bacteria	Bacteria	Firmicutes	Bacilli	Bacillales	Staphylococcaceae	Staphylococcus	Staphylococcus aureus	WGS	3688STDY6124843				MLST.Staphylococcus_aureus.121																Good	2016-11-23T00:00:00Z	26806258		PRJEB9575	SAMEA3448864	GCF_900125605.1		FQGR00000000
1281	Staphylococcus aureus C00013220		1280	131567;2;1783272;1239;91061;1385;90964;1279;1280	cellular organisms;Bacteria;Terrabacteria group;Firmicutes;Bacilli;Bacillales;Staphylococcaceae;Staphylococcus;Staphylococcus aureus	Bacteria	Bacteria	Firmicutes	Bacilli	Bacillales	Staphylococcaceae	Staphylococcus	Staphylococcus aureus	WGS	C00013220				MLST.Staphylococcus_aureus.15												sequence type (st):15				Good		26686880		PRJEB5261	SAMEA2340632		ERR419115
1280.82	Staphylococcus aureus C00013239		1280	131567;2;1783272;1239;91061;1385;90964;1279;1280	cellular organisms;Bacteria;Terrabacteria group;Firmicutes;Bacilli;Bacillales;Staphylococcaceae;Staphylococcus;Staphylococcus aureus	Bacteria	Bacteria	Firmicutes	Bacilli	Bacillales	Staphylococcaceae	Staphylococcus	Staphylococcus aureus	WGS	C00013239				MLST.Staphylococcus_aureus.3430												sequence type (st):NA				Good		26686880		PRJEB5261	SAMEA2340650		ERR419133
1280.26	Staphylococcus aureus ERR128710		1280	131567;2;1783272;1239;91061;1385;90964;1279;1280	cellular organisms;Bacteria;Terrabacteria group;Firmicutes;Bacilli;Bacillales;Staphylococcaceae;Staphylococcus;Staphylococcus aureus	Bacteria	Bacteria	Firmicutes	Bacilli	Bacillales	Staphylococcaceae	Staphylococcus	Staphylococcus aureus	WGS	ERR128710				MLST.Staphylococcus_aureus.2371												mlst:ST2371				Good		23158674									Illumina MiSeq
1280.93	Staphylococcus aureus 363_07		1280	131567;2;1783272;1239;91061;1385;90964;1279;1280	cellular organisms;Bacteria;Terrabacteria group;Firmicutes;Bacilli;Bacillales;Staphylococcaceae;Staphylococcus;Staphylococcus aureus	Bacteria	Bacteria	Firmicutes	Bacilli	Bacillales	Staphylococcaceae	Staphylococcus	Staphylococcus aureus	WGS	363_07				MLST.Staphylococcus_aureus.22												st:ST22				Good		25903077		PRJEB2295	SAMEA800191		ERR029360
1280.73	Staphylococcus aureus CA436		1280	131567;2;1783272;1239;91061;1385;90964;1279;1280	cellular organisms;Bacteria;Terrabacteria group;Firmicutes;Bacilli;Bacillales;Staphylococcaceae;Staphylococcus;Staphylococcus aureus	Bacteria	Bacteria	Firmicutes	Bacilli	Bacillales	Staphylococcaceae	Staphylococcus	Staphylococcus aureus	WGS	CA436				MLST.Staphylococcus_aureus.5												cc:5	(Satola et al. 2011)			Good		24787619		PRJNA239001	SAMN02649772		SRR1177905
1280.84	Staphylococcus aureus C00003279		1280	131567;2;1783272;1239;91061;1385;90964;1279;1280	cellular organisms;Bacteria;Terrabacteria group;Firmicutes;Bacilli;Bacillales;Staphylococcaceae;Staphylococcus;Staphylococcus aureus	Bacteria	Bacteria	Firmicutes	Bacilli	Bacillales	Staphylococcaceae	Staphylococcus	Staphylococcus aureus	WGS	C00003279				MLST.Staphylococcus_aureus.15												sequence type (st):15				Good		26686880		PRJEB5261	SAMEA2340108		ERR418591
1280.1	Staphylococcus aureus C00013357		1280	131567;2;1783272;1239;91061;1385;90964;1279;1280	cellular organisms;Bacteria;Terrabacteria group;Firmicutes;Bacilli;Bacillales;Staphylococcaceae;Staphylococcus;Staphylococcus aureus	Bacteria	Bacteria	Firmicutes	Bacilli	Bacillales	Staphylococcaceae	Staphylococcus	Staphylococcus aureus	WGS	C00013357				MLST.Staphylococcus_aureus.59												sequence type (st):59				Good		26686880		PRJEB5261	SAMEA2340707		ERR419190
1280.3	Staphylococcus aureus strain HICF0544		1280	131567;2;1783272;1239;91061;1385;90964;1279;1280	cellular organisms;Bacteria;Terrabacteria group;Firmicutes;Bacilli;Bacillales;Staphylococcaceae;Staphylococcus;Staphylococcus aureus	Bacteria	Bacteria	Firmicutes	Bacilli	Bacillales	Staphylococcaceae	Staphylococcus	Staphylococcus aureus	WGS	HICF0544				6																Good		32025709					ERR3826374				Illumina MiniSeq
1280.1	Staphylococcus aureus C00013373		1280	131567;2;1783272;1239;91061;1385;90964;1279;1280	cellular organisms;Bacteria;Terrabacteria group;Firmicutes;Bacilli;Bacillales;Staphylococcaceae;Staphylococcus;Staphylococcus aureus	Bacteria	Bacteria	Firmicutes	Bacilli	Bacillales	Staphylococcaceae	Staphylococcus	Staphylococcus aureus	WGS	C00013373				MLST.Staphylococcus_aureus.54												sequence type (st):54				Good		26686880		PRJEB5261	SAMEA2340723		ERR419206
1280.84	Staphylococcus aureus C00000831		1280	131567;2;1783272;1239;91061;1385;90964;1279;1280	cellular organisms;Bacteria;Terrabacteria group;Firmicutes;Bacilli;Bacillales;Staphylococcaceae;Staphylococcus;Staphylococcus aureus	Bacteria	Bacteria	Firmicutes	Bacilli	Bacillales	Staphylococcaceae	Staphylococcus	Staphylococcus aureus	WGS	C00000831				MLST.Staphylococcus_aureus.36												sequence type (st):36				Good		26686880		PRJEB5261	SAMEA2339863		ERR418346
1280.81	Staphylococcus aureus C00012788		1280	131567;2;1783272;1239;91061;1385;90964;1279;1280	cellular organisms;Bacteria;Terrabacteria group;Firmicutes;Bacilli;Bacillales;Staphylococcaceae;Staphylococcus;Staphylococcus aureus	Bacteria	Bacteria	Firmicutes	Bacilli	Bacillales	Staphylococcaceae	Staphylococcus	Staphylococcus aureus	WGS	C00012788				MLST.Staphylococcus_aureus.130												sequence type (st):130				Good		26686880		PRJEB5261	SAMEA2340520		ERR419003
1280.99	Staphylococcus aureus C00007116		1280	131567;2;1783272;1239;91061;1385;90964;1279;1280	cellular organisms;Bacteria;Terrabacteria group;Firmicutes;Bacilli;Bacillales;Staphylococcaceae;Staphylococcus;Staphylococcus aureus	Bacteria	Bacteria	Firmicutes	Bacilli	Bacillales	Staphylococcaceae	Staphylococcus	Staphylococcus aureus	WGS	C00007116				MLST.Staphylococcus_aureus.22												sequence type (st):22				Good		26686880		PRJEB5261	SAMEA2340297		ERR418780
1280.85	Staphylococcus aureus C00003231		1280	131567;2;1783272;1239;91061;1385;90964;1279;1280	cellular organisms;Bacteria;Terrabacteria group;Firmicutes;Bacilli;Bacillales;Staphylococcaceae;Staphylococcus;Staphylococcus aureus	Bacteria	Bacteria	Firmicutes	Bacilli	Bacillales	Staphylococcaceae	Staphylococcus	Staphylococcus aureus	WGS	C00003231				MLST.Staphylococcus_aureus.30												sequence type (st):30				Good		26686880		PRJEB5261	SAMEA2340062		ERR418545
1280.86	Staphylococcus aureus C00000845		1280	131567;2;1783272;1239;91061;1385;90964;1279;1280	cellular organisms;Bacteria;Terrabacteria group;Firmicutes;Bacilli;Bacillales;Staphylococcaceae;Staphylococcus;Staphylococcus aureus	Bacteria	Bacteria	Firmicutes	Bacilli	Bacillales	Staphylococcaceae	Staphylococcus	Staphylococcus aureus	WGS	C00000845				MLST.Staphylococcus_aureus.22												sequence type (st):22				Good		26686880		PRJEB5261	SAMEA2339871		ERR418354
1280.8	Staphylococcus aureus C00001164		1280	131567;2;1783272;1239;91061;1385;90964;1279;1280	cellular organisms;Bacteria;Terrabacteria group;Firmicutes;Bacilli;Bacillales;Staphylococcaceae;Staphylococcus;Staphylococcus aureus	Bacteria	Bacteria	Firmicutes	Bacilli	Bacillales	Staphylococcaceae	Staphylococcus	Staphylococcus aureus	WGS	C00001164				MLST.Staphylococcus_aureus.2444												sequence type (st):2444				Good		26686880		PRJEB5225	SAMEA2335158		ERR410123
1280.26	Staphylococcus aureus strain 1473-33		1280	131567;2;1783272;1239;91061;1385;90964;1279;1280	cellular organisms;Bacteria;Terrabacteria group;Firmicutes;Bacilli;Bacillales;Staphylococcaceae;Staphylococcus;Staphylococcus aureus	Bacteria	Bacteria	Firmicutes	Bacilli	Bacillales	Staphylococcaceae	Staphylococcus	Staphylococcus aureus	WGS	1473-33				MLST.Staphylococcus_aureus.1												mlst:1				Good		29729180			SAMEA104602052		ERS2213334				Illumina MiSeq
1280.3	Staphylococcus aureus strain HICF0326		1280	131567;2;1783272;1239;91061;1385;90964;1279;1280	cellular organisms;Bacteria;Terrabacteria group;Firmicutes;Bacilli;Bacillales;Staphylococcaceae;Staphylococcus;Staphylococcus aureus	Bacteria	Bacteria	Firmicutes	Bacilli	Bacillales	Staphylococcaceae	Staphylococcus	Staphylococcus aureus	WGS	HICF0326				8																Good		32025709					ERR3826190				Illumina MiniSeq
1280.74	Staphylococcus aureus C00001451		1280	131567;2;1783272;1239;91061;1385;90964;1279;1280	cellular organisms;Bacteria;Terrabacteria group;Firmicutes;Bacilli;Bacillales;Staphylococcaceae;Staphylococcus;Staphylococcus aureus	Bacteria	Bacteria	Firmicutes	Bacilli	Bacillales	Staphylococcaceae	Staphylococcus	Staphylococcus aureus	WGS	C00001451				MLST.Staphylococcus_aureus.30												sequence type (st):30				Good		26686880		PRJEB5261	SAMEA2339911		ERR418394
1280.17	Staphylococcus aureus strain AD010		1280	131567;2;1783272;1239;91061;1385;90964;1279;1280	cellular organisms;Bacteria;Terrabacteria group;Firmicutes;Bacilli;Bacillales;Staphylococcaceae;Staphylococcus;Staphylococcus aureus	Bacteria	Bacteria	Firmicutes	Bacilli	Bacillales	Staphylococcaceae	Staphylococcus	Staphylococcus aureus	WGS	AD010				ST59																Good	2018-07-10T00:00:00Z	29377579		PRJNA433074	SAMN08470333	GCA_003310445.1		PTDC00000000			Illumina HiSeq	250x	CLC Genomics Workbench v. 9
1280.74	Staphylococcus aureus C00007073		1280	131567;2;1783272;1239;91061;1385;90964;1279;1280	cellular organisms;Bacteria;Terrabacteria group;Firmicutes;Bacilli;Bacillales;Staphylococcaceae;Staphylococcus;Staphylococcus aureus	Bacteria	Bacteria	Firmicutes	Bacilli	Bacillales	Staphylococcaceae	Staphylococcus	Staphylococcus aureus	WGS	C00007073				MLST.Staphylococcus_aureus.5												sequence type (st):5				Good		26686880		PRJEB5261	SAMEA2340258		ERR418741
1280.3	Staphylococcus aureus strain HICF0176		1280	131567;2;1783272;1239;91061;1385;90964;1279;1280	cellular organisms;Bacteria;Terrabacteria group;Firmicutes;Bacilli;Bacillales;Staphylococcaceae;Staphylococcus;Staphylococcus aureus	Bacteria	Bacteria	Firmicutes	Bacilli	Bacillales	Staphylococcaceae	Staphylococcus	Staphylococcus aureus	WGS	HICF0176				1																Good		32025709					ERR3826832				Illumina MiniSeq
1281	Staphylococcus aureus C00013162		1280	131567;2;1783272;1239;91061;1385;90964;1279;1280	cellular organisms;Bacteria;Terrabacteria group;Firmicutes;Bacilli;Bacillales;Staphylococcaceae;Staphylococcus;Staphylococcus aureus	Bacteria	Bacteria	Firmicutes	Bacilli	Bacillales	Staphylococcaceae	Staphylococcus	Staphylococcus aureus	WGS	C00013162				MLST.Staphylococcus_aureus.1												sequence type (st):1				Good		26686880		PRJEB5261	SAMEA2340574		ERR419057
1280.98	Staphylococcus aureus C00003250		1280	131567;2;1783272;1239;91061;1385;90964;1279;1280	cellular organisms;Bacteria;Terrabacteria group;Firmicutes;Bacilli;Bacillales;Staphylococcaceae;Staphylococcus;Staphylococcus aureus	Bacteria	Bacteria	Firmicutes	Bacilli	Bacillales	Staphylococcaceae	Staphylococcus	Staphylococcus aureus	WGS	C00003250				MLST.Staphylococcus_aureus.22												sequence type (st):22				Good		26686880		PRJEB5261	SAMEA2340080		ERR418563
1280.3	Staphylococcus aureus strain HICF0245		1280	131567;2;1783272;1239;91061;1385;90964;1279;1280	cellular organisms;Bacteria;Terrabacteria group;Firmicutes;Bacilli;Bacillales;Staphylococcaceae;Staphylococcus;Staphylococcus aureus	Bacteria	Bacteria	Firmicutes	Bacilli	Bacillales	Staphylococcaceae	Staphylococcus	Staphylococcus aureus	WGS	HICF0245				22																Good		32025709					ERR3826124				Illumina MiniSeq
1280.26	Staphylococcus aureus strain 1286-33		1280	131567;2;1783272;1239;91061;1385;90964;1279;1280	cellular organisms;Bacteria;Terrabacteria group;Firmicutes;Bacilli;Bacillales;Staphylococcaceae;Staphylococcus;Staphylococcus aureus	Bacteria	Bacteria	Firmicutes	Bacilli	Bacillales	Staphylococcaceae	Staphylococcus	Staphylococcus aureus	WGS	1286-33				MLST.Staphylococcus_aureus.45												mlst:45				Good		29729180			SAMEA104602114		ERS2213396				Illumina MiSeq
1280.11	Staphylococcus aureus strain 3688STDY6124947		1280	131567;2;1783272;1239;91061;1385;90964;1279;1280	cellular organisms;Bacteria;Terrabacteria group;Firmicutes;Bacilli;Bacillales;Staphylococcaceae;Staphylococcus;Staphylococcus aureus	Bacteria	Bacteria	Firmicutes	Bacilli	Bacillales	Staphylococcaceae	Staphylococcus	Staphylococcus aureus	WGS	3688STDY6124947				MLST.Staphylococcus_aureus.15																Good	2016-11-23T00:00:00Z	26806258		PRJEB9575	SAMEA3448957	GCF_900126395.1		FQJQ00000000
1280.84	Staphylococcus aureus C00003213		1280	131567;2;1783272;1239;91061;1385;90964;1279;1280	cellular organisms;Bacteria;Terrabacteria group;Firmicutes;Bacilli;Bacillales;Staphylococcaceae;Staphylococcus;Staphylococcus aureus	Bacteria	Bacteria	Firmicutes	Bacilli	Bacillales	Staphylococcaceae	Staphylococcus	Staphylococcus aureus	WGS	C00003213				MLST.Staphylococcus_aureus.25												sequence type (st):25				Good		26686880		PRJEB5261	SAMEA2340046		ERR418529
1280.3	Staphylococcus aureus strain HICF0325		1280	131567;2;1783272;1239;91061;1385;90964;1279;1280	cellular organisms;Bacteria;Terrabacteria group;Firmicutes;Bacilli;Bacillales;Staphylococcaceae;Staphylococcus;Staphylococcus aureus	Bacteria	Bacteria	Firmicutes	Bacilli	Bacillales	Staphylococcaceae	Staphylococcus	Staphylococcus aureus	WGS	HICF0325				22																Good		32025709					ERR3826189				Illumina MiniSeq
1280.81	Staphylococcus aureus C00001277		1280	131567;2;1783272;1239;91061;1385;90964;1279;1280	cellular organisms;Bacteria;Terrabacteria group;Firmicutes;Bacilli;Bacillales;Staphylococcaceae;Staphylococcus;Staphylococcus aureus	Bacteria	Bacteria	Firmicutes	Bacilli	Bacillales	Staphylococcaceae	Staphylococcus	Staphylococcus aureus	WGS	C00001277				MLST.Staphylococcus_aureus.2445												sequence type (st):2445				Good		26686880		PRJEB5225	SAMEA2335164		ERR410129
1280.3	Staphylococcus aureus strain HICF0760		1280	131567;2;1783272;1239;91061;1385;90964;1279;1280	cellular organisms;Bacteria;Terrabacteria group;Firmicutes;Bacilli;Bacillales;Staphylococcaceae;Staphylococcus;Staphylococcus aureus	Bacteria	Bacteria	Firmicutes	Bacilli	Bacillales	Staphylococcaceae	Staphylococcus	Staphylococcus aureus	WGS	HICF0760				22																Good		32025709					ERR3826564				Illumina MiniSeq
1280.3	Staphylococcus aureus strain HICF0866		1280	131567;2;1783272;1239;91061;1385;90964;1279;1280	cellular organisms;Bacteria;Terrabacteria group;Firmicutes;Bacilli;Bacillales;Staphylococcaceae;Staphylococcus;Staphylococcus aureus	Bacteria	Bacteria	Firmicutes	Bacilli	Bacillales	Staphylococcaceae	Staphylococcus	Staphylococcus aureus	WGS	HICF0866				22																Good		32025709					ERR3826653				Illumina MiniSeq
1280.3	Staphylococcus aureus strain HICF0886		1280	131567;2;1783272;1239;91061;1385;90964;1279;1280	cellular organisms;Bacteria;Terrabacteria group;Firmicutes;Bacilli;Bacillales;Staphylococcaceae;Staphylococcus;Staphylococcus aureus	Bacteria	Bacteria	Firmicutes	Bacilli	Bacillales	Staphylococcaceae	Staphylococcus	Staphylococcus aureus	WGS	HICF0886				22																Good		32025709					ERR3826668				Illumina MiniSeq
1280.26	Staphylococcus aureus ERR070046		1280	131567;2;1783272;1239;91061;1385;90964;1279;1280	cellular organisms;Bacteria;Terrabacteria group;Firmicutes;Bacilli;Bacillales;Staphylococcaceae;Staphylococcus;Staphylococcus aureus	Bacteria	Bacteria	Firmicutes	Bacilli	Bacillales	Staphylococcaceae	Staphylococcus	Staphylococcus aureus	WGS	ERR070046				MLST.Staphylococcus_aureus.2371												mlst:ST2371				Good		23158674									Illumina MiSeq
1280.3	Staphylococcus aureus strain HICF0625		1280	131567;2;1783272;1239;91061;1385;90964;1279;1280	cellular organisms;Bacteria;Terrabacteria group;Firmicutes;Bacilli;Bacillales;Staphylococcaceae;Staphylococcus;Staphylococcus aureus	Bacteria	Bacteria	Firmicutes	Bacilli	Bacillales	Staphylococcaceae	Staphylococcus	Staphylococcus aureus	WGS	HICF0625				22																Good		32025709					ERR3826443				Illumina MiniSeq
1280.97	Staphylococcus aureus C00001232		1280	131567;2;1783272;1239;91061;1385;90964;1279;1280	cellular organisms;Bacteria;Terrabacteria group;Firmicutes;Bacilli;Bacillales;Staphylococcaceae;Staphylococcus;Staphylococcus aureus	Bacteria	Bacteria	Firmicutes	Bacilli	Bacillales	Staphylococcaceae	Staphylococcus	Staphylococcus aureus	WGS	C00001232				MLST.Staphylococcus_aureus.22												sequence type (st):22				Good		26686880		PRJEB5261	SAMEA2340420		ERR418903
1280.3	Staphylococcus aureus strain HICF0594		1280	131567;2;1783272;1239;91061;1385;90964;1279;1280	cellular organisms;Bacteria;Terrabacteria group;Firmicutes;Bacilli;Bacillales;Staphylococcaceae;Staphylococcus;Staphylococcus aureus	Bacteria	Bacteria	Firmicutes	Bacilli	Bacillales	Staphylococcaceae	Staphylococcus	Staphylococcus aureus	WGS	HICF0594				22																Good		32025709					ERR3826415				Illumina MiniSeq
1280.26	Staphylococcus aureus strain 1447-14		1280	131567;2;1783272;1239;91061;1385;90964;1279;1280	cellular organisms;Bacteria;Terrabacteria group;Firmicutes;Bacilli;Bacillales;Staphylococcaceae;Staphylococcus;Staphylococcus aureus	Bacteria	Bacteria	Firmicutes	Bacilli	Bacillales	Staphylococcaceae	Staphylococcus	Staphylococcus aureus	WGS	1447-14				MLST.Staphylococcus_aureus.1												mlst:1				Good		29729180			SAMEA104602046		ERS2213328				Illumina MiSeq
1280.26	Staphylococcus aureus ERR128719		1280	131567;2;1783272;1239;91061;1385;90964;1279;1280	cellular organisms;Bacteria;Terrabacteria group;Firmicutes;Bacilli;Bacillales;Staphylococcaceae;Staphylococcus;Staphylococcus aureus	Bacteria	Bacteria	Firmicutes	Bacilli	Bacillales	Staphylococcaceae	Staphylococcus	Staphylococcus aureus	WGS	ERR128719				MLST.Staphylococcus_aureus.2371												mlst:ST2371				Good		23158674									Illumina MiSeq
1280.99	Staphylococcus aureus C00008970		1280	131567;2;1783272;1239;91061;1385;90964;1279;1280	cellular organisms;Bacteria;Terrabacteria group;Firmicutes;Bacilli;Bacillales;Staphylococcaceae;Staphylococcus;Staphylococcus aureus	Bacteria	Bacteria	Firmicutes	Bacilli	Bacillales	Staphylococcaceae	Staphylococcus	Staphylococcus aureus	WGS	C00008970				MLST.Staphylococcus_aureus.22												sequence type (st):22				Good		26686880		PRJEB5261	SAMEA2340317		ERR418800
1280.3	Staphylococcus aureus strain HICF0163		1280	131567;2;1783272;1239;91061;1385;90964;1279;1280	cellular organisms;Bacteria;Terrabacteria group;Firmicutes;Bacilli;Bacillales;Staphylococcaceae;Staphylococcus;Staphylococcus aureus	Bacteria	Bacteria	Firmicutes	Bacilli	Bacillales	Staphylococcaceae	Staphylococcus	Staphylococcus aureus	WGS	HICF0163				59																Good		32025709					ERR3826820				Illumina MiniSeq
1280.87	Staphylococcus aureus C00001443		1280	131567;2;1783272;1239;91061;1385;90964;1279;1280	cellular organisms;Bacteria;Terrabacteria group;Firmicutes;Bacilli;Bacillales;Staphylococcaceae;Staphylococcus;Staphylococcus aureus	Bacteria	Bacteria	Firmicutes	Bacilli	Bacillales	Staphylococcaceae	Staphylococcus	Staphylococcus aureus	WGS	C00001443				MLST.Staphylococcus_aureus.30												sequence type (st):30				Good		26686880		PRJEB5261	SAMEA2339905		ERR418388
1280.3	Staphylococcus aureus strain HICF0382		1280	131567;2;1783272;1239;91061;1385;90964;1279;1280	cellular organisms;Bacteria;Terrabacteria group;Firmicutes;Bacilli;Bacillales;Staphylococcaceae;Staphylococcus;Staphylococcus aureus	Bacteria	Bacteria	Firmicutes	Bacilli	Bacillales	Staphylococcaceae	Staphylococcus	Staphylococcus aureus	WGS	HICF0382				22																Good		32025709					ERR3826237				Illumina MiniSeq
1280.3	Staphylococcus aureus strain HICF0082		1280	131567;2;1783272;1239;91061;1385;90964;1279;1280	cellular organisms;Bacteria;Terrabacteria group;Firmicutes;Bacilli;Bacillales;Staphylococcaceae;Staphylococcus;Staphylococcus aureus	Bacteria	Bacteria	Firmicutes	Bacilli	Bacillales	Staphylococcaceae	Staphylococcus	Staphylococcus aureus	WGS	HICF0082				5																Good		32025709					ERR3826773				Illumina MiniSeq
1280.98	Staphylococcus aureus C00003275		1280	131567;2;1783272;1239;91061;1385;90964;1279;1280	cellular organisms;Bacteria;Terrabacteria group;Firmicutes;Bacilli;Bacillales;Staphylococcaceae;Staphylococcus;Staphylococcus aureus	Bacteria	Bacteria	Firmicutes	Bacilli	Bacillales	Staphylococcaceae	Staphylococcus	Staphylococcus aureus	WGS	C00003275				MLST.Staphylococcus_aureus.7												sequence type (st):7				Good		26686880		PRJEB5261	SAMEA2340104		ERR418587
1280.85	Staphylococcus aureus C00003181		1280	131567;2;1783272;1239;91061;1385;90964;1279;1280	cellular organisms;Bacteria;Terrabacteria group;Firmicutes;Bacilli;Bacillales;Staphylococcaceae;Staphylococcus;Staphylococcus aureus	Bacteria	Bacteria	Firmicutes	Bacilli	Bacillales	Staphylococcaceae	Staphylococcus	Staphylococcus aureus	WGS	C00003181				MLST.Staphylococcus_aureus.45												sequence type (st):45				Good		26686880		PRJEB5261	SAMEA2340014		ERR418497
1280.84	Staphylococcus aureus C00003348		1280	131567;2;1783272;1239;91061;1385;90964;1279;1280	cellular organisms;Bacteria;Terrabacteria group;Firmicutes;Bacilli;Bacillales;Staphylococcaceae;Staphylococcus;Staphylococcus aureus	Bacteria	Bacteria	Firmicutes	Bacilli	Bacillales	Staphylococcaceae	Staphylococcus	Staphylococcus aureus	WGS	C00003348				MLST.Staphylococcus_aureus.45												sequence type (st):45				Good		26686880		PRJEB5261	SAMEA2340170		ERR418653
1280.3	Staphylococcus aureus strain HICF0241		1280	131567;2;1783272;1239;91061;1385;90964;1279;1280	cellular organisms;Bacteria;Terrabacteria group;Firmicutes;Bacilli;Bacillales;Staphylococcaceae;Staphylococcus;Staphylococcus aureus	Bacteria	Bacteria	Firmicutes	Bacilli	Bacillales	Staphylococcaceae	Staphylococcus	Staphylococcus aureus	WGS	HICF0241				5																Good		32025709					ERR3826123				Illumina MiniSeq
1280.3	Staphylococcus aureus strain HICF0009		1280	131567;2;1783272;1239;91061;1385;90964;1279;1280	cellular organisms;Bacteria;Terrabacteria group;Firmicutes;Bacilli;Bacillales;Staphylococcaceae;Staphylococcus;Staphylococcus aureus	Bacteria	Bacteria	Firmicutes	Bacilli	Bacillales	Staphylococcaceae	Staphylococcus	Staphylococcus aureus	WGS	HICF0009				22																Good		32025709					ERR3826077				Illumina MiniSeq
1280.79	Staphylococcus aureus C00001143		1280	131567;2;1783272;1239;91061;1385;90964;1279;1280	cellular organisms;Bacteria;Terrabacteria group;Firmicutes;Bacilli;Bacillales;Staphylococcaceae;Staphylococcus;Staphylococcus aureus	Bacteria	Bacteria	Firmicutes	Bacilli	Bacillales	Staphylococcaceae	Staphylococcus	Staphylococcus aureus	WGS	C00001143				MLST.Staphylococcus_aureus.45												sequence type (st):45				Good		26686880		PRJEB5225	SAMEA2335137		ERR410102
1280.99	Staphylococcus aureus C00012786		1280	131567;2;1783272;1239;91061;1385;90964;1279;1280	cellular organisms;Bacteria;Terrabacteria group;Firmicutes;Bacilli;Bacillales;Staphylococcaceae;Staphylococcus;Staphylococcus aureus	Bacteria	Bacteria	Firmicutes	Bacilli	Bacillales	Staphylococcaceae	Staphylococcus	Staphylococcus aureus	WGS	C00012786				MLST.Staphylococcus_aureus.30												sequence type (st):30				Good		26686880		PRJEB5261	SAMEA2340518		ERR419001
1280.1	Staphylococcus aureus C00013323		1280	131567;2;1783272;1239;91061;1385;90964;1279;1280	cellular organisms;Bacteria;Terrabacteria group;Firmicutes;Bacilli;Bacillales;Staphylococcaceae;Staphylococcus;Staphylococcus aureus	Bacteria	Bacteria	Firmicutes	Bacilli	Bacillales	Staphylococcaceae	Staphylococcus	Staphylococcus aureus	WGS	C00013323				MLST.Staphylococcus_aureus.59												sequence type (st):59				Good		26686880		PRJEB5261	SAMEA2340673		ERR419156
1280.3	Staphylococcus aureus strain HICF0525		1280	131567;2;1783272;1239;91061;1385;90964;1279;1280	cellular organisms;Bacteria;Terrabacteria group;Firmicutes;Bacilli;Bacillales;Staphylococcaceae;Staphylococcus;Staphylococcus aureus	Bacteria	Bacteria	Firmicutes	Bacilli	Bacillales	Staphylococcaceae	Staphylococcus	Staphylococcus aureus	WGS	HICF0525				59																Good		32025709					ERR3826356				Illumina MiniSeq
1280.3	Staphylococcus aureus strain HICF0214		1280	131567;2;1783272;1239;91061;1385;90964;1279;1280	cellular organisms;Bacteria;Terrabacteria group;Firmicutes;Bacilli;Bacillales;Staphylococcaceae;Staphylococcus;Staphylococcus aureus	Bacteria	Bacteria	Firmicutes	Bacilli	Bacillales	Staphylococcaceae	Staphylococcus	Staphylococcus aureus	WGS	HICF0214				59																Good		32025709					ERR3826107				Illumina MiniSeq
1280.11	Staphylococcus aureus strain 3688STDY6124886		1280	131567;2;1783272;1239;91061;1385;90964;1279;1280	cellular organisms;Bacteria;Terrabacteria group;Firmicutes;Bacilli;Bacillales;Staphylococcaceae;Staphylococcus;Staphylococcus aureus	Bacteria	Bacteria	Firmicutes	Bacilli	Bacillales	Staphylococcaceae	Staphylococcus	Staphylococcus aureus	WGS	3688STDY6124886				MLST.Staphylococcus_aureus.121																Good	2016-11-23T00:00:00Z	26806258		PRJEB9575	SAMEA3448897	GCF_900125865.1		FQHR00000000
1280.97	Staphylococcus aureus C00001186		1280	131567;2;1783272;1239;91061;1385;90964;1279;1280	cellular organisms;Bacteria;Terrabacteria group;Firmicutes;Bacilli;Bacillales;Staphylococcaceae;Staphylococcus;Staphylococcus aureus	Bacteria	Bacteria	Firmicutes	Bacilli	Bacillales	Staphylococcaceae	Staphylococcus	Staphylococcus aureus	WGS	C00001186				MLST.Staphylococcus_aureus.5												sequence type (st):5				Good		26686880		PRJEB5261	SAMEA2340374		ERR418857
1280.11	Staphylococcus aureus strain 3688STDY6124970		1280	131567;2;1783272;1239;91061;1385;90964;1279;1280	cellular organisms;Bacteria;Terrabacteria group;Firmicutes;Bacilli;Bacillales;Staphylococcaceae;Staphylococcus;Staphylococcus aureus	Bacteria	Bacteria	Firmicutes	Bacilli	Bacillales	Staphylococcaceae	Staphylococcus	Staphylococcus aureus	WGS	3688STDY6124970				MLST.Staphylococcus_aureus.7																Good	2016-11-23T00:00:00Z	26806258		PRJEB9575	SAMEA3448980	GCF_900124665.1		FQDA00000000
1280.83	Staphylococcus aureus C00013318		1280	131567;2;1783272;1239;91061;1385;90964;1279;1280	cellular organisms;Bacteria;Terrabacteria group;Firmicutes;Bacilli;Bacillales;Staphylococcaceae;Staphylococcus;Staphylococcus aureus	Bacteria	Bacteria	Firmicutes	Bacilli	Bacillales	Staphylococcaceae	Staphylococcus	Staphylococcus aureus	WGS	C00013318				MLST.Staphylococcus_aureus.3459												sequence type (st):NA				Good		26686880		PRJEB5261	SAMEA2340668		ERR419151
1280.98	Staphylococcus aureus C00003256		1280	131567;2;1783272;1239;91061;1385;90964;1279;1280	cellular organisms;Bacteria;Terrabacteria group;Firmicutes;Bacilli;Bacillales;Staphylococcaceae;Staphylococcus;Staphylococcus aureus	Bacteria	Bacteria	Firmicutes	Bacilli	Bacillales	Staphylococcaceae	Staphylococcus	Staphylococcus aureus	WGS	C00003256				MLST.Staphylococcus_aureus.30												sequence type (st):30				Good		26686880		PRJEB5261	SAMEA2340086		ERR418569
1280.16	Staphylococcus aureus strain W46_140415		1280	131567;2;1783272;1239;91061;1385;90964;1279;1280	cellular organisms;Bacteria;Terrabacteria group;Firmicutes;Bacilli;Bacillales;Staphylococcaceae;Staphylococcus;Staphylococcus aureus	Bacteria	Bacteria	Firmicutes	Bacilli	Bacillales	Staphylococcaceae	Staphylococcus	Staphylococcus aureus	WGS	W46_140415				45												genotype:t939				Good	2018-01-29T00:00:00Z	28704546		PRJNA295807	SAMN04090003	GCA_002905075.1		LKOQ00000000			Illumina MiSeq	250.0x	CLC NGS Cell v. 8.0
1280.3	Staphylococcus aureus strain HICF0081		1280	131567;2;1783272;1239;91061;1385;90964;1279;1280	cellular organisms;Bacteria;Terrabacteria group;Firmicutes;Bacilli;Bacillales;Staphylococcaceae;Staphylococcus;Staphylococcus aureus	Bacteria	Bacteria	Firmicutes	Bacilli	Bacillales	Staphylococcaceae	Staphylococcus	Staphylococcus aureus	WGS	HICF0081				59																Good		32025709					ERR3826772				Illumina MiniSeq
1280.3	Staphylococcus aureus strain HICF0268		1280	131567;2;1783272;1239;91061;1385;90964;1279;1280	cellular organisms;Bacteria;Terrabacteria group;Firmicutes;Bacilli;Bacillales;Staphylococcaceae;Staphylococcus;Staphylococcus aureus	Bacteria	Bacteria	Firmicutes	Bacilli	Bacillales	Staphylococcaceae	Staphylococcus	Staphylococcus aureus	WGS	HICF0268				22																Good		32025709					ERR3826140				Illumina MiniSeq
1280.81	Staphylococcus aureus C00012749		1280	131567;2;1783272;1239;91061;1385;90964;1279;1280	cellular organisms;Bacteria;Terrabacteria group;Firmicutes;Bacilli;Bacillales;Staphylococcaceae;Staphylococcus;Staphylococcus aureus	Bacteria	Bacteria	Firmicutes	Bacilli	Bacillales	Staphylococcaceae	Staphylococcus	Staphylococcus aureus	WGS	C00012749				MLST.Staphylococcus_aureus.5												sequence type (st):5				Good		26686880		PRJEB5261	SAMEA2340481		ERR418964
1280.16	Staphylococcus aureus strain HCW23_100415		1280	131567;2;1783272;1239;91061;1385;90964;1279;1280	cellular organisms;Bacteria;Terrabacteria group;Firmicutes;Bacilli;Bacillales;Staphylococcaceae;Staphylococcus;Staphylococcus aureus	Bacteria	Bacteria	Firmicutes	Bacilli	Bacillales	Staphylococcaceae	Staphylococcus	Staphylococcus aureus	WGS	HCW23_100415				152												genotype:t355				Good	2018-01-29T00:00:00Z	28704546		PRJNA295807	SAMN04090009	GCA_002905015.1		LKOI00000000			Illumina MiSeq	250.0x	CLC NGS Cell v. 8.0
1280.26	Staphylococcus aureus strain 1333-39		1280	131567;2;1783272;1239;91061;1385;90964;1279;1280	cellular organisms;Bacteria;Terrabacteria group;Firmicutes;Bacilli;Bacillales;Staphylococcaceae;Staphylococcus;Staphylococcus aureus	Bacteria	Bacteria	Firmicutes	Bacilli	Bacillales	Staphylococcaceae	Staphylococcus	Staphylococcus aureus	WGS	1333-39				MLST.Staphylococcus_aureus.45												mlst:45				Good		29729180			SAMEA104602119		ERS2213401				Illumina MiSeq
1280.26	Staphylococcus aureus strain 1319-38		1280	131567;2;1783272;1239;91061;1385;90964;1279;1280	cellular organisms;Bacteria;Terrabacteria group;Firmicutes;Bacilli;Bacillales;Staphylococcaceae;Staphylococcus;Staphylococcus aureus	Bacteria	Bacteria	Firmicutes	Bacilli	Bacillales	Staphylococcaceae	Staphylococcus	Staphylococcus aureus	WGS	1319-38				MLST.Staphylococcus_aureus.30												mlst:30				Good		29729180			SAMEA104602118		ERS2213400				Illumina MiSeq
1280.16	Staphylococcus aureus strain W35_170415		1280	131567;2;1783272;1239;91061;1385;90964;1279;1280	cellular organisms;Bacteria;Terrabacteria group;Firmicutes;Bacilli;Bacillales;Staphylococcaceae;Staphylococcus;Staphylococcus aureus	Bacteria	Bacteria	Firmicutes	Bacilli	Bacillales	Staphylococcaceae	Staphylococcus	Staphylococcus aureus	WGS	W35_170415				250												genotype:t928				Good	2018-01-29T00:00:00Z	28704546		PRJNA295807	SAMN04089972	GCA_002905055.1		LKOP00000000			Illumina MiSeq	250.0x	CLC NGS Cell v. 8.0
1280.3	Staphylococcus aureus strain HICF0929		1280	131567;2;1783272;1239;91061;1385;90964;1279;1280	cellular organisms;Bacteria;Terrabacteria group;Firmicutes;Bacilli;Bacillales;Staphylococcaceae;Staphylococcus;Staphylococcus aureus	Bacteria	Bacteria	Firmicutes	Bacilli	Bacillales	Staphylococcaceae	Staphylococcus	Staphylococcus aureus	WGS	HICF0929				22																Good		32025709					ERR3826702				Illumina MiniSeq
1280.85	Staphylococcus aureus C00001405		1280	131567;2;1783272;1239;91061;1385;90964;1279;1280	cellular organisms;Bacteria;Terrabacteria group;Firmicutes;Bacilli;Bacillales;Staphylococcaceae;Staphylococcus;Staphylococcus aureus	Bacteria	Bacteria	Firmicutes	Bacilli	Bacillales	Staphylococcaceae	Staphylococcus	Staphylococcus aureus	WGS	C00001405				MLST.Staphylococcus_aureus.36												sequence type (st):36				Good		26686880		PRJEB5261	SAMEA2339900		ERR418383
1280.3	Staphylococcus aureus strain HICF0861		1280	131567;2;1783272;1239;91061;1385;90964;1279;1280	cellular organisms;Bacteria;Terrabacteria group;Firmicutes;Bacilli;Bacillales;Staphylococcaceae;Staphylococcus;Staphylococcus aureus	Bacteria	Bacteria	Firmicutes	Bacilli	Bacillales	Staphylococcaceae	Staphylococcus	Staphylococcus aureus	WGS	HICF0861				8																Good		32025709					ERR3826648				Illumina MiniSeq
1280.93	Staphylococcus aureus CGH3_05		1280	131567;2;1783272;1239;91061;1385;90964;1279;1280	cellular organisms;Bacteria;Terrabacteria group;Firmicutes;Bacilli;Bacillales;Staphylococcaceae;Staphylococcus;Staphylococcus aureus	Bacteria	Bacteria	Firmicutes	Bacilli	Bacillales	Staphylococcaceae	Staphylococcus	Staphylococcus aureus	WGS	CGH3_05				MLST.Staphylococcus_aureus.22												st:ST22				Good		25903077		PRJEB2295	SAMEA800209		ERR030165
1280.93	Staphylococcus aureus CGH5_06		1280	131567;2;1783272;1239;91061;1385;90964;1279;1280	cellular organisms;Bacteria;Terrabacteria group;Firmicutes;Bacilli;Bacillales;Staphylococcaceae;Staphylococcus;Staphylococcus aureus	Bacteria	Bacteria	Firmicutes	Bacilli	Bacillales	Staphylococcaceae	Staphylococcus	Staphylococcus aureus	WGS	CGH5_06				MLST.Staphylococcus_aureus.22												st:ST22				Good		25903077		PRJEB2295	SAMEA800378		ERR030179
1280.26	Staphylococcus aureus strain 1474-43		1280	131567;2;1783272;1239;91061;1385;90964;1279;1280	cellular organisms;Bacteria;Terrabacteria group;Firmicutes;Bacilli;Bacillales;Staphylococcaceae;Staphylococcus;Staphylococcus aureus	Bacteria	Bacteria	Firmicutes	Bacilli	Bacillales	Staphylococcaceae	Staphylococcus	Staphylococcus aureus	WGS	1474-43				MLST.Staphylococcus_aureus.8												mlst:8				Good		29729180			SAMEA104602054		ERS2213336				Illumina MiSeq
1280.81	Staphylococcus aureus C00012805		1280	131567;2;1783272;1239;91061;1385;90964;1279;1280	cellular organisms;Bacteria;Terrabacteria group;Firmicutes;Bacilli;Bacillales;Staphylococcaceae;Staphylococcus;Staphylococcus aureus	Bacteria	Bacteria	Firmicutes	Bacilli	Bacillales	Staphylococcaceae	Staphylococcus	Staphylococcus aureus	WGS	C00012805				MLST.Staphylococcus_aureus.3442												sequence type (st):NA				Good		26686880		PRJEB5261	SAMEA2340537		ERR419020
1280.86	Staphylococcus aureus C00003313		1280	131567;2;1783272;1239;91061;1385;90964;1279;1280	cellular organisms;Bacteria;Terrabacteria group;Firmicutes;Bacilli;Bacillales;Staphylococcaceae;Staphylococcus;Staphylococcus aureus	Bacteria	Bacteria	Firmicutes	Bacilli	Bacillales	Staphylococcaceae	Staphylococcus	Staphylococcus aureus	WGS	C00003313				MLST.Staphylococcus_aureus.97												sequence type (st):97				Good		26686880		PRJEB5261	SAMEA2340139		ERR418622
1280.26	Staphylococcus aureus strain 1469-29		1280	131567;2;1783272;1239;91061;1385;90964;1279;1280	cellular organisms;Bacteria;Terrabacteria group;Firmicutes;Bacilli;Bacillales;Staphylococcaceae;Staphylococcus;Staphylococcus aureus	Bacteria	Bacteria	Firmicutes	Bacilli	Bacillales	Staphylococcaceae	Staphylococcus	Staphylococcus aureus	WGS	1469-29				MLST.Staphylococcus_aureus.15												mlst:15				Good		29729180			SAMEA104602050		ERS2213332				Illumina MiSeq
1280.26	Staphylococcus aureus strain 1263-30		1280	131567;2;1783272;1239;91061;1385;90964;1279;1280	cellular organisms;Bacteria;Terrabacteria group;Firmicutes;Bacilli;Bacillales;Staphylococcaceae;Staphylococcus;Staphylococcus aureus	Bacteria	Bacteria	Firmicutes	Bacilli	Bacillales	Staphylococcaceae	Staphylococcus	Staphylococcus aureus	WGS	1263-30				MLST.Staphylococcus_aureus.2700												mlst:2700				Good		29729180			SAMEA104602111		ERS2213393				Illumina MiSeq
1280.3	Staphylococcus aureus strain HICF0343		1280	131567;2;1783272;1239;91061;1385;90964;1279;1280	cellular organisms;Bacteria;Terrabacteria group;Firmicutes;Bacilli;Bacillales;Staphylococcaceae;Staphylococcus;Staphylococcus aureus	Bacteria	Bacteria	Firmicutes	Bacilli	Bacillales	Staphylococcaceae	Staphylococcus	Staphylococcus aureus	WGS	HICF0343				59																Good		32025709					ERR3826205				Illumina MiniSeq
1280.16	Staphylococcus aureus strain W55_130515		1280	131567;2;1783272;1239;91061;1385;90964;1279;1280	cellular organisms;Bacteria;Terrabacteria group;Firmicutes;Bacilli;Bacillales;Staphylococcaceae;Staphylococcus;Staphylococcus aureus	Bacteria	Bacteria	Firmicutes	Bacilli	Bacillales	Staphylococcaceae	Staphylococcus	Staphylococcus aureus	WGS	W55_130515				3250												genotype:t645				Good	2018-01-29T00:00:00Z	28704546		PRJNA295807	SAMN04089999	GCA_002905215.1		LKOY00000000			Illumina MiSeq	250.0x	CLC NGS Cell v. 8.0
1280.85	Staphylococcus aureus C00009021		1280	131567;2;1783272;1239;91061;1385;90964;1279;1280	cellular organisms;Bacteria;Terrabacteria group;Firmicutes;Bacilli;Bacillales;Staphylococcaceae;Staphylococcus;Staphylococcus aureus	Bacteria	Bacteria	Firmicutes	Bacilli	Bacillales	Staphylococcaceae	Staphylococcus	Staphylococcus aureus	WGS	C00009021				MLST.Staphylococcus_aureus.3452																Good		26686880		PRJEB5261	SAMEA2340332		ERR418815
1280.3	Staphylococcus aureus strain HICF0857		1280	131567;2;1783272;1239;91061;1385;90964;1279;1280	cellular organisms;Bacteria;Terrabacteria group;Firmicutes;Bacilli;Bacillales;Staphylococcaceae;Staphylococcus;Staphylococcus aureus	Bacteria	Bacteria	Firmicutes	Bacilli	Bacillales	Staphylococcaceae	Staphylococcus	Staphylococcus aureus	WGS	HICF0857				22																Good		32025709					ERR3826644				Illumina MiniSeq
1280.3	Staphylococcus aureus strain HICF0889		1280	131567;2;1783272;1239;91061;1385;90964;1279;1280	cellular organisms;Bacteria;Terrabacteria group;Firmicutes;Bacilli;Bacillales;Staphylococcaceae;Staphylococcus;Staphylococcus aureus	Bacteria	Bacteria	Firmicutes	Bacilli	Bacillales	Staphylococcaceae	Staphylococcus	Staphylococcus aureus	WGS	HICF0889				22																Good		32025709					ERR3826670				Illumina MiniSeq
1280.16	Staphylococcus aureus strain HCW24_100415		1280	131567;2;1783272;1239;91061;1385;90964;1279;1280	cellular organisms;Bacteria;Terrabacteria group;Firmicutes;Bacilli;Bacillales;Staphylococcaceae;Staphylococcus;Staphylococcus aureus	Bacteria	Bacteria	Firmicutes	Bacilli	Bacillales	Staphylococcaceae	Staphylococcus	Staphylococcus aureus	WGS	HCW24_100415				15												genotype:t1716				Good	2018-01-29T00:00:00Z	28704546		PRJNA295807	SAMN04089951	GCA_002904475.1		LKNO00000000			Illumina MiSeq	250.0x	CLC NGS Cell v. 8.0
1280.16	Staphylococcus aureus strain W22_020215		1280	131567;2;1783272;1239;91061;1385;90964;1279;1280	cellular organisms;Bacteria;Terrabacteria group;Firmicutes;Bacilli;Bacillales;Staphylococcaceae;Staphylococcus;Staphylococcus aureus	Bacteria	Bacteria	Firmicutes	Bacilli	Bacillales	Staphylococcaceae	Staphylococcus	Staphylococcus aureus	WGS	W22_020215				15												genotype:t084				Good	2018-01-29T00:00:00Z	28704546		PRJNA295807	SAMN04089950	GCA_002904455.1		LKNN00000000			Illumina MiSeq	250.0x	CLC NGS Cell v. 8.0
1280.3	Staphylococcus aureus strain HICF0628		1280	131567;2;1783272;1239;91061;1385;90964;1279;1280	cellular organisms;Bacteria;Terrabacteria group;Firmicutes;Bacilli;Bacillales;Staphylococcaceae;Staphylococcus;Staphylococcus aureus	Bacteria	Bacteria	Firmicutes	Bacilli	Bacillales	Staphylococcaceae	Staphylococcus	Staphylococcus aureus	WGS	HICF0628				45																Good		32025709					ERR3826446				Illumina MiniSeq
1280.3	Staphylococcus aureus strain HICF0480		1280	131567;2;1783272;1239;91061;1385;90964;1279;1280	cellular organisms;Bacteria;Terrabacteria group;Firmicutes;Bacilli;Bacillales;Staphylococcaceae;Staphylococcus;Staphylococcus aureus	Bacteria	Bacteria	Firmicutes	Bacilli	Bacillales	Staphylococcaceae	Staphylococcus	Staphylococcus aureus	WGS	HICF0480				22																Good		32025709					ERR3826318				Illumina MiniSeq
1280.88	Staphylococcus aureus C00001215		1280	131567;2;1783272;1239;91061;1385;90964;1279;1280	cellular organisms;Bacteria;Terrabacteria group;Firmicutes;Bacilli;Bacillales;Staphylococcaceae;Staphylococcus;Staphylococcus aureus	Bacteria	Bacteria	Firmicutes	Bacilli	Bacillales	Staphylococcaceae	Staphylococcus	Staphylococcus aureus	WGS	C00001215				MLST.Staphylococcus_aureus.30												sequence type (st):30				Good		26686880		PRJEB5261	SAMEA2340403		ERR418886
1280.3	Staphylococcus aureus strain HICF0066		1280	131567;2;1783272;1239;91061;1385;90964;1279;1280	cellular organisms;Bacteria;Terrabacteria group;Firmicutes;Bacilli;Bacillales;Staphylococcaceae;Staphylococcus;Staphylococcus aureus	Bacteria	Bacteria	Firmicutes	Bacilli	Bacillales	Staphylococcaceae	Staphylococcus	Staphylococcus aureus	WGS	HICF0066				97																Good		32025709					ERR3826759				Illumina MiniSeq
1280.81	Staphylococcus aureus C00001283		1280	131567;2;1783272;1239;91061;1385;90964;1279;1280	cellular organisms;Bacteria;Terrabacteria group;Firmicutes;Bacilli;Bacillales;Staphylococcaceae;Staphylococcus;Staphylococcus aureus	Bacteria	Bacteria	Firmicutes	Bacilli	Bacillales	Staphylococcaceae	Staphylococcus	Staphylococcus aureus	WGS	C00001283				MLST.Staphylococcus_aureus.15												sequence type (st):15				Good		26686880		PRJEB5225	SAMEA2335170		ERR410135
1280.98	Staphylococcus aureus C00003103		1280	131567;2;1783272;1239;91061;1385;90964;1279;1280	cellular organisms;Bacteria;Terrabacteria group;Firmicutes;Bacilli;Bacillales;Staphylococcaceae;Staphylococcus;Staphylococcus aureus	Bacteria	Bacteria	Firmicutes	Bacilli	Bacillales	Staphylococcaceae	Staphylococcus	Staphylococcus aureus	WGS	C00003103				MLST.Staphylococcus_aureus.22												sequence type (st):22				Good		26686880		PRJEB5261	SAMEA2339941		ERR418424
1280.97	Staphylococcus aureus C00001229		1280	131567;2;1783272;1239;91061;1385;90964;1279;1280	cellular organisms;Bacteria;Terrabacteria group;Firmicutes;Bacilli;Bacillales;Staphylococcaceae;Staphylococcus;Staphylococcus aureus	Bacteria	Bacteria	Firmicutes	Bacilli	Bacillales	Staphylococcaceae	Staphylococcus	Staphylococcus aureus	WGS	C00001229				MLST.Staphylococcus_aureus.22												sequence type (st):22				Poor		26686880		PRJEB5261	SAMEA2340417		ERR418900
1280.16	Staphylococcus aureus strain HCW18_130415		1280	131567;2;1783272;1239;91061;1385;90964;1279;1280	cellular organisms;Bacteria;Terrabacteria group;Firmicutes;Bacilli;Bacillales;Staphylococcaceae;Staphylococcus;Staphylococcus aureus	Bacteria	Bacteria	Firmicutes	Bacilli	Bacillales	Staphylococcaceae	Staphylococcus	Staphylococcus aureus	WGS	HCW18_130415				15												genotype:t084				Good	2018-01-29T00:00:00Z	28704546		PRJNA295807	SAMN04089957	GCA_002904595.1		LKNT00000000			Illumina MiSeq	250.0x	CLC NGS Cell v. 8.0
1280.3	Staphylococcus aureus strain HICF0078		1280	131567;2;1783272;1239;91061;1385;90964;1279;1280	cellular organisms;Bacteria;Terrabacteria group;Firmicutes;Bacilli;Bacillales;Staphylococcaceae;Staphylococcus;Staphylococcus aureus	Bacteria	Bacteria	Firmicutes	Bacilli	Bacillales	Staphylococcaceae	Staphylococcus	Staphylococcus aureus	WGS	HICF0078				45																Good		32025709					ERR3826769				Illumina MiniSeq
1280.26	Staphylococcus aureus strain 1401-52		1280	131567;2;1783272;1239;91061;1385;90964;1279;1280	cellular organisms;Bacteria;Terrabacteria group;Firmicutes;Bacilli;Bacillales;Staphylococcaceae;Staphylococcus;Staphylococcus aureus	Bacteria	Bacteria	Firmicutes	Bacilli	Bacillales	Staphylococcaceae	Staphylococcus	Staphylococcus aureus	WGS	1401-52				MLST.Staphylococcus_aureus.6												mlst:6				Good		29729180			SAMEA104602129		ERS2213411				Illumina MiSeq
1280.3	Staphylococcus aureus strain HICF0726		1280	131567;2;1783272;1239;91061;1385;90964;1279;1280	cellular organisms;Bacteria;Terrabacteria group;Firmicutes;Bacilli;Bacillales;Staphylococcaceae;Staphylococcus;Staphylococcus aureus	Bacteria	Bacteria	Firmicutes	Bacilli	Bacillales	Staphylococcaceae	Staphylococcus	Staphylococcus aureus	WGS	HICF0726				59																Good		32025709					ERR3826535				Illumina MiniSeq
1280.88	Staphylococcus aureus C00001248		1280	131567;2;1783272;1239;91061;1385;90964;1279;1280	cellular organisms;Bacteria;Terrabacteria group;Firmicutes;Bacilli;Bacillales;Staphylococcaceae;Staphylococcus;Staphylococcus aureus	Bacteria	Bacteria	Firmicutes	Bacilli	Bacillales	Staphylococcaceae	Staphylococcus	Staphylococcus aureus	WGS	C00001248				MLST.Staphylococcus_aureus.15												sequence type (st):15				Good		26686880		PRJEB5261	SAMEA2340436		ERR418919
1280.3	Staphylococcus aureus strain HICF0730		1280	131567;2;1783272;1239;91061;1385;90964;1279;1280	cellular organisms;Bacteria;Terrabacteria group;Firmicutes;Bacilli;Bacillales;Staphylococcaceae;Staphylococcus;Staphylococcus aureus	Bacteria	Bacteria	Firmicutes	Bacilli	Bacillales	Staphylococcaceae	Staphylococcus	Staphylococcus aureus	WGS	HICF0730				59																Good		32025709					ERR3826539				Illumina MiniSeq
1280.97	Staphylococcus aureus C00001224		1280	131567;2;1783272;1239;91061;1385;90964;1279;1280	cellular organisms;Bacteria;Terrabacteria group;Firmicutes;Bacilli;Bacillales;Staphylococcaceae;Staphylococcus;Staphylococcus aureus	Bacteria	Bacteria	Firmicutes	Bacilli	Bacillales	Staphylococcaceae	Staphylococcus	Staphylococcus aureus	WGS	C00001224				MLST.Staphylococcus_aureus.3456												sequence type (st):NA				Good		26686880		PRJEB5261	SAMEA2340412		ERR418895
1280.11	Staphylococcus aureus strain 3688STDY6124888		1280	131567;2;1783272;1239;91061;1385;90964;1279;1280	cellular organisms;Bacteria;Terrabacteria group;Firmicutes;Bacilli;Bacillales;Staphylococcaceae;Staphylococcus;Staphylococcus aureus	Bacteria	Bacteria	Firmicutes	Bacilli	Bacillales	Staphylococcaceae	Staphylococcus	Staphylococcus aureus	WGS	3688STDY6124888				MLST.Staphylococcus_aureus.6																Good	2016-11-23T00:00:00Z	26806258		PRJEB9575	SAMEA3448899	GCF_900125875.1		FQHS00000000
1280.3	Staphylococcus aureus strain HICF0716		1280	131567;2;1783272;1239;91061;1385;90964;1279;1280	cellular organisms;Bacteria;Terrabacteria group;Firmicutes;Bacilli;Bacillales;Staphylococcaceae;Staphylococcus;Staphylococcus aureus	Bacteria	Bacteria	Firmicutes	Bacilli	Bacillales	Staphylococcaceae	Staphylococcus	Staphylococcus aureus	WGS	HICF0716				22																Good		32025709					ERR3826525				Illumina MiniSeq
1280.11	Staphylococcus aureus strain 3688STDY6124986		1280	131567;2;1783272;1239;91061;1385;90964;1279;1280	cellular organisms;Bacteria;Terrabacteria group;Firmicutes;Bacilli;Bacillales;Staphylococcaceae;Staphylococcus;Staphylococcus aureus	Bacteria	Bacteria	Firmicutes	Bacilli	Bacillales	Staphylococcaceae	Staphylococcus	Staphylococcus aureus	WGS	3688STDY6124986				MLST.Staphylococcus_aureus.1153																Good	2016-11-23T00:00:00Z	26806258		PRJEB9575	SAMEA3448996	GCF_900124795.1		FQDO00000000
1280.3	Staphylococcus aureus strain HICF0068		1280	131567;2;1783272;1239;91061;1385;90964;1279;1280	cellular organisms;Bacteria;Terrabacteria group;Firmicutes;Bacilli;Bacillales;Staphylococcaceae;Staphylococcus;Staphylococcus aureus	Bacteria	Bacteria	Firmicutes	Bacilli	Bacillales	Staphylococcaceae	Staphylococcus	Staphylococcus aureus	WGS	HICF0068				22																Good		32025709					ERR3826760				Illumina MiniSeq
1280.82	Staphylococcus aureus C00013195		1280	131567;2;1783272;1239;91061;1385;90964;1279;1280	cellular organisms;Bacteria;Terrabacteria group;Firmicutes;Bacilli;Bacillales;Staphylococcaceae;Staphylococcus;Staphylococcus aureus	Bacteria	Bacteria	Firmicutes	Bacilli	Bacillales	Staphylococcaceae	Staphylococcus	Staphylococcus aureus	WGS	C00013195				MLST.Staphylococcus_aureus.30												sequence type (st):30				Good		26686880		PRJEB5261	SAMEA2340607		ERR419090
1280.16	Staphylococcus aureus strain B58_200515		1280	131567;2;1783272;1239;91061;1385;90964;1279;1280	cellular organisms;Bacteria;Terrabacteria group;Firmicutes;Bacilli;Bacillales;Staphylococcaceae;Staphylococcus;Staphylococcus aureus	Bacteria	Bacteria	Firmicutes	Bacilli	Bacillales	Staphylococcaceae	Staphylococcus	Staphylococcus aureus	WGS	B58_200515				152												genotype:t355				Good	2018-01-29T00:00:00Z	28704546		PRJNA295807	SAMN04090005	GCA_002904975.1		LKOG00000000			Illumina MiSeq	250.0x	CLC NGS Cell v. 8.0
1280.74	Staphylococcus aureus C00000799		1280	131567;2;1783272;1239;91061;1385;90964;1279;1280	cellular organisms;Bacteria;Terrabacteria group;Firmicutes;Bacilli;Bacillales;Staphylococcaceae;Staphylococcus;Staphylococcus aureus	Bacteria	Bacteria	Firmicutes	Bacilli	Bacillales	Staphylococcaceae	Staphylococcus	Staphylococcus aureus	WGS	C00000799				MLST.Staphylococcus_aureus.22												sequence type (st):22				Good		26686880		PRJEB5261	SAMEA2339844		ERR418327
1280.81	Staphylococcus aureus C00012778		1280	131567;2;1783272;1239;91061;1385;90964;1279;1280	cellular organisms;Bacteria;Terrabacteria group;Firmicutes;Bacilli;Bacillales;Staphylococcaceae;Staphylococcus;Staphylococcus aureus	Bacteria	Bacteria	Firmicutes	Bacilli	Bacillales	Staphylococcaceae	Staphylococcus	Staphylococcus aureus	WGS	C00012778				MLST.Staphylococcus_aureus.45												sequence type (st):45				Good		26686880		PRJEB5261	SAMEA2340510		ERR418993
1280.3	Staphylococcus aureus strain HICF0935		1280	131567;2;1783272;1239;91061;1385;90964;1279;1280	cellular organisms;Bacteria;Terrabacteria group;Firmicutes;Bacilli;Bacillales;Staphylococcaceae;Staphylococcus;Staphylococcus aureus	Bacteria	Bacteria	Firmicutes	Bacilli	Bacillales	Staphylococcaceae	Staphylococcus	Staphylococcus aureus	WGS	HICF0935				6																Good		32025709					ERR3826706				Illumina MiniSeq
1280.3	Staphylococcus aureus strain HICF0055		1280	131567;2;1783272;1239;91061;1385;90964;1279;1280	cellular organisms;Bacteria;Terrabacteria group;Firmicutes;Bacilli;Bacillales;Staphylococcaceae;Staphylococcus;Staphylococcus aureus	Bacteria	Bacteria	Firmicutes	Bacilli	Bacillales	Staphylococcaceae	Staphylococcus	Staphylococcus aureus	WGS	HICF0055				22																Good		32025709					ERR3826087				Illumina MiniSeq
1280.97	Staphylococcus aureus C00001197		1280	131567;2;1783272;1239;91061;1385;90964;1279;1280	cellular organisms;Bacteria;Terrabacteria group;Firmicutes;Bacilli;Bacillales;Staphylococcaceae;Staphylococcus;Staphylococcus aureus	Bacteria	Bacteria	Firmicutes	Bacilli	Bacillales	Staphylococcaceae	Staphylococcus	Staphylococcus aureus	WGS	C00001197				MLST.Staphylococcus_aureus.30												sequence type (st):30				Good		26686880		PRJEB5261	SAMEA2340385		ERR418868
1280.3	Staphylococcus aureus strain HICF0039		1280	131567;2;1783272;1239;91061;1385;90964;1279;1280	cellular organisms;Bacteria;Terrabacteria group;Firmicutes;Bacilli;Bacillales;Staphylococcaceae;Staphylococcus;Staphylococcus aureus	Bacteria	Bacteria	Firmicutes	Bacilli	Bacillales	Staphylococcaceae	Staphylococcus	Staphylococcus aureus	WGS	HICF0039				22																Good		32025709					ERR3826741				Illumina MiniSeq
1281	Staphylococcus aureus C00013184		1280	131567;2;1783272;1239;91061;1385;90964;1279;1280	cellular organisms;Bacteria;Terrabacteria group;Firmicutes;Bacilli;Bacillales;Staphylococcaceae;Staphylococcus;Staphylococcus aureus	Bacteria	Bacteria	Firmicutes	Bacilli	Bacillales	Staphylococcaceae	Staphylococcus	Staphylococcus aureus	WGS	C00013184				MLST.Staphylococcus_aureus.8												sequence type (st):8				Good		26686880		PRJEB5261	SAMEA2340596		ERR419079
1280.3	Staphylococcus aureus strain HICF0574		1280	131567;2;1783272;1239;91061;1385;90964;1279;1280	cellular organisms;Bacteria;Terrabacteria group;Firmicutes;Bacilli;Bacillales;Staphylococcaceae;Staphylococcus;Staphylococcus aureus	Bacteria	Bacteria	Firmicutes	Bacilli	Bacillales	Staphylococcaceae	Staphylococcus	Staphylococcus aureus	WGS	HICF0574				22																Good		32025709					ERR3826398				Illumina MiniSeq
1280.3	Staphylococcus aureus strain HICF0871		1280	131567;2;1783272;1239;91061;1385;90964;1279;1280	cellular organisms;Bacteria;Terrabacteria group;Firmicutes;Bacilli;Bacillales;Staphylococcaceae;Staphylococcus;Staphylococcus aureus	Bacteria	Bacteria	Firmicutes	Bacilli	Bacillales	Staphylococcaceae	Staphylococcus	Staphylococcus aureus	WGS	HICF0871				1																Good		32025709					ERR3826658				Illumina MiniSeq
1280.87	Staphylococcus aureus C00003415		1280	131567;2;1783272;1239;91061;1385;90964;1279;1280	cellular organisms;Bacteria;Terrabacteria group;Firmicutes;Bacilli;Bacillales;Staphylococcaceae;Staphylococcus;Staphylococcus aureus	Bacteria	Bacteria	Firmicutes	Bacilli	Bacillales	Staphylococcaceae	Staphylococcus	Staphylococcus aureus	WGS	C00003415				MLST.Staphylococcus_aureus.45												sequence type (st):45				Good		26686880		PRJEB5261	SAMEA2340236		ERR418719
1280.3	Staphylococcus aureus strain HICF0221		1280	131567;2;1783272;1239;91061;1385;90964;1279;1280	cellular organisms;Bacteria;Terrabacteria group;Firmicutes;Bacilli;Bacillales;Staphylococcaceae;Staphylococcus;Staphylococcus aureus	Bacteria	Bacteria	Firmicutes	Bacilli	Bacillales	Staphylococcaceae	Staphylococcus	Staphylococcus aureus	WGS	HICF0221				8																Good		32025709					ERR3826848				Illumina MiniSeq
1280.97	Staphylococcus aureus C00013375		1280	131567;2;1783272;1239;91061;1385;90964;1279;1280	cellular organisms;Bacteria;Terrabacteria group;Firmicutes;Bacilli;Bacillales;Staphylococcaceae;Staphylococcus;Staphylococcus aureus	Bacteria	Bacteria	Firmicutes	Bacilli	Bacillales	Staphylococcaceae	Staphylococcus	Staphylococcus aureus	WGS	C00013375				MLST.Staphylococcus_aureus.7												sequence type (st):7				Good		26686880		PRJEB5261	SAMEA2340725		ERR419208
1280.3	Staphylococcus aureus strain HICF0424		1280	131567;2;1783272;1239;91061;1385;90964;1279;1280	cellular organisms;Bacteria;Terrabacteria group;Firmicutes;Bacilli;Bacillales;Staphylococcaceae;Staphylococcus;Staphylococcus aureus	Bacteria	Bacteria	Firmicutes	Bacilli	Bacillales	Staphylococcaceae	Staphylococcus	Staphylococcus aureus	WGS	HICF0424				45																Good		32025709					ERR3826271				Illumina MiniSeq
1280.87	Staphylococcus aureus C00001446		1280	131567;2;1783272;1239;91061;1385;90964;1279;1280	cellular organisms;Bacteria;Terrabacteria group;Firmicutes;Bacilli;Bacillales;Staphylococcaceae;Staphylococcus;Staphylococcus aureus	Bacteria	Bacteria	Firmicutes	Bacilli	Bacillales	Staphylococcaceae	Staphylococcus	Staphylococcus aureus	WGS	C00001446				MLST.Staphylococcus_aureus.39												sequence type (st):39				Good		26686880		PRJEB5261	SAMEA2339907		ERR418390
1280.87	Staphylococcus aureus C00003398		1280	131567;2;1783272;1239;91061;1385;90964;1279;1280	cellular organisms;Bacteria;Terrabacteria group;Firmicutes;Bacilli;Bacillales;Staphylococcaceae;Staphylococcus;Staphylococcus aureus	Bacteria	Bacteria	Firmicutes	Bacilli	Bacillales	Staphylococcaceae	Staphylococcus	Staphylococcus aureus	WGS	C00003398				MLST.Staphylococcus_aureus.101												sequence type (st):101				Good		26686880		PRJEB5261	SAMEA2340220		ERR418703
1280.73	Staphylococcus aureus GA50819		1280	131567;2;1783272;1239;91061;1385;90964;1279;1280	cellular organisms;Bacteria;Terrabacteria group;Firmicutes;Bacilli;Bacillales;Staphylococcaceae;Staphylococcus;Staphylococcus aureus	Bacteria	Bacteria	Firmicutes	Bacilli	Bacillales	Staphylococcaceae	Staphylococcus	Staphylococcus aureus	WGS	GA50819				MLST.Staphylococcus_aureus.5												cc:5	GA EIP			Good		24787619		PRJNA239001	SAMN02649756		SRR1177889
1280.97	Staphylococcus aureus C00003096		1280	131567;2;1783272;1239;91061;1385;90964;1279;1280	cellular organisms;Bacteria;Terrabacteria group;Firmicutes;Bacilli;Bacillales;Staphylococcaceae;Staphylococcus;Staphylococcus aureus	Bacteria	Bacteria	Firmicutes	Bacilli	Bacillales	Staphylococcaceae	Staphylococcus	Staphylococcus aureus	WGS	C00003096				MLST.Staphylococcus_aureus.22												sequence type (st):22				Good		26686880		PRJEB5261	SAMEA2339935		ERR418418
1280.97	Staphylococcus aureus C00003091		1280	131567;2;1783272;1239;91061;1385;90964;1279;1280	cellular organisms;Bacteria;Terrabacteria group;Firmicutes;Bacilli;Bacillales;Staphylococcaceae;Staphylococcus;Staphylococcus aureus	Bacteria	Bacteria	Firmicutes	Bacilli	Bacillales	Staphylococcaceae	Staphylococcus	Staphylococcus aureus	WGS	C00003091				MLST.Staphylococcus_aureus.30												sequence type (st):30				Good		26686880		PRJEB5261	SAMEA2339931		ERR418414
1280.88	Staphylococcus aureus C00001147		1280	131567;2;1783272;1239;91061;1385;90964;1279;1280	cellular organisms;Bacteria;Terrabacteria group;Firmicutes;Bacilli;Bacillales;Staphylococcaceae;Staphylococcus;Staphylococcus aureus	Bacteria	Bacteria	Firmicutes	Bacilli	Bacillales	Staphylococcaceae	Staphylococcus	Staphylococcus aureus	WGS	C00001147				MLST.Staphylococcus_aureus.22												sequence type (st):22				Good		26686880		PRJEB5225	SAMEA2335141		ERR410106
1280.17	Staphylococcus aureus strain 0943-1505-2016		1280	131567;2;1783272;1239;91061;1385;90964;1279;1280	cellular organisms;Bacteria;Terrabacteria group;Firmicutes;Bacilli;Bacillales;Staphylococcaceae;Staphylococcus;Staphylococcus aureus	Bacteria	Bacteria	Firmicutes	Bacilli	Bacillales	Staphylococcaceae	Staphylococcus	Staphylococcus aureus	WGS	0943-1505-2016				MLST.Staphylococcus_aureus.239																Good	2018-06-24T00:00:00Z			PRJNA476233	SAMN09428900	GCA_003261195.1		QLNS00000000			Illumina HiSeq	250.0x	SPAdes v. 3.11.1.
1280.26	Staphylococcus aureus strain 1202-22		1280	131567;2;1783272;1239;91061;1385;90964;1279;1280	cellular organisms;Bacteria;Terrabacteria group;Firmicutes;Bacilli;Bacillales;Staphylococcaceae;Staphylococcus;Staphylococcus aureus	Bacteria	Bacteria	Firmicutes	Bacilli	Bacillales	Staphylococcaceae	Staphylococcus	Staphylococcus aureus	WGS	1202-22				MLST.Staphylococcus_aureus.45												mlst:45				Good		29729180			SAMEA104602104		ERS2213386				Illumina MiSeq
1280.3	Staphylococcus aureus strain HICF0121		1280	131567;2;1783272;1239;91061;1385;90964;1279;1280	cellular organisms;Bacteria;Terrabacteria group;Firmicutes;Bacilli;Bacillales;Staphylococcaceae;Staphylococcus;Staphylococcus aureus	Bacteria	Bacteria	Firmicutes	Bacilli	Bacillales	Staphylococcaceae	Staphylococcus	Staphylococcus aureus	WGS	HICF0121				22																Good		32025709					ERR3826807				Illumina MiniSeq
1280.94	Staphylococcus aureus WAU_28		1280	131567;2;1783272;1239;91061;1385;90964;1279;1280	cellular organisms;Bacteria;Terrabacteria group;Firmicutes;Bacilli;Bacillales;Staphylococcaceae;Staphylococcus;Staphylococcus aureus	Bacteria	Bacteria	Firmicutes	Bacilli	Bacillales	Staphylococcaceae	Staphylococcus	Staphylococcus aureus	WGS	WAU_28				MLST.Staphylococcus_aureus.239												st:ST239				Good		25903077		PRJEB2295	SAMEA1021821		ERR053034
1280.3	Staphylococcus aureus strain HICF0339		1280	131567;2;1783272;1239;91061;1385;90964;1279;1280	cellular organisms;Bacteria;Terrabacteria group;Firmicutes;Bacilli;Bacillales;Staphylococcaceae;Staphylococcus;Staphylococcus aureus	Bacteria	Bacteria	Firmicutes	Bacilli	Bacillales	Staphylococcaceae	Staphylococcus	Staphylococcus aureus	WGS	HICF0339				22																Good		32025709					ERR3826202				Illumina MiniSeq
1280.3	Staphylococcus aureus strain HICF0276		1280	131567;2;1783272;1239;91061;1385;90964;1279;1280	cellular organisms;Bacteria;Terrabacteria group;Firmicutes;Bacilli;Bacillales;Staphylococcaceae;Staphylococcus;Staphylococcus aureus	Bacteria	Bacteria	Firmicutes	Bacilli	Bacillales	Staphylococcaceae	Staphylococcus	Staphylococcus aureus	WGS	HICF0276				59																Good		32025709					ERR3826147				Illumina MiniSeq
1280.83	Staphylococcus aureus C00013392		1280	131567;2;1783272;1239;91061;1385;90964;1279;1280	cellular organisms;Bacteria;Terrabacteria group;Firmicutes;Bacilli;Bacillales;Staphylococcaceae;Staphylococcus;Staphylococcus aureus	Bacteria	Bacteria	Firmicutes	Bacilli	Bacillales	Staphylococcaceae	Staphylococcus	Staphylococcus aureus	WGS	C00013392				MLST.Staphylococcus_aureus.15												sequence type (st):15				Good		26686880		PRJEB5261	SAMEA2340742		ERR419225
1280.87	Staphylococcus aureus C00003391		1280	131567;2;1783272;1239;91061;1385;90964;1279;1280	cellular organisms;Bacteria;Terrabacteria group;Firmicutes;Bacilli;Bacillales;Staphylococcaceae;Staphylococcus;Staphylococcus aureus	Bacteria	Bacteria	Firmicutes	Bacilli	Bacillales	Staphylococcaceae	Staphylococcus	Staphylococcus aureus	WGS	C00003391				MLST.Staphylococcus_aureus.15												sequence type (st):15				Good		26686880		PRJEB5261	SAMEA2340213		ERR418696
1280.86	Staphylococcus aureus C00003318		1280	131567;2;1783272;1239;91061;1385;90964;1279;1280	cellular organisms;Bacteria;Terrabacteria group;Firmicutes;Bacilli;Bacillales;Staphylococcaceae;Staphylococcus;Staphylococcus aureus	Bacteria	Bacteria	Firmicutes	Bacilli	Bacillales	Staphylococcaceae	Staphylococcus	Staphylococcus aureus	WGS	C00003318				MLST.Staphylococcus_aureus.5												sequence type (st):5				Good		26686880		PRJEB5261	SAMEA2340144		ERR418627
1280.3	Staphylococcus aureus strain HICF0585		1280	131567;2;1783272;1239;91061;1385;90964;1279;1280	cellular organisms;Bacteria;Terrabacteria group;Firmicutes;Bacilli;Bacillales;Staphylococcaceae;Staphylococcus;Staphylococcus aureus	Bacteria	Bacteria	Firmicutes	Bacilli	Bacillales	Staphylococcaceae	Staphylococcus	Staphylococcus aureus	WGS	HICF0585				22																Good		32025709					ERR3826408				Illumina MiniSeq
1280.79	Staphylococcus aureus C00001134		1280	131567;2;1783272;1239;91061;1385;90964;1279;1280	cellular organisms;Bacteria;Terrabacteria group;Firmicutes;Bacilli;Bacillales;Staphylococcaceae;Staphylococcus;Staphylococcus aureus	Bacteria	Bacteria	Firmicutes	Bacilli	Bacillales	Staphylococcaceae	Staphylococcus	Staphylococcus aureus	WGS	C00001134				MLST.Staphylococcus_aureus.5												sequence type (st):5				Good		26686880		PRJEB5225	SAMEA2335128		ERR410093
1280.99	Staphylococcus aureus C00012748		1280	131567;2;1783272;1239;91061;1385;90964;1279;1280	cellular organisms;Bacteria;Terrabacteria group;Firmicutes;Bacilli;Bacillales;Staphylococcaceae;Staphylococcus;Staphylococcus aureus	Bacteria	Bacteria	Firmicutes	Bacilli	Bacillales	Staphylococcaceae	Staphylococcus	Staphylococcus aureus	WGS	C00012748				MLST.Staphylococcus_aureus.3443												sequence type (st):NA				Good		26686880		PRJEB5261	SAMEA2340480		ERR418963
1280.97	Staphylococcus aureus C00002622		1280	131567;2;1783272;1239;91061;1385;90964;1279;1280	cellular organisms;Bacteria;Terrabacteria group;Firmicutes;Bacilli;Bacillales;Staphylococcaceae;Staphylococcus;Staphylococcus aureus	Bacteria	Bacteria	Firmicutes	Bacilli	Bacillales	Staphylococcaceae	Staphylococcus	Staphylococcus aureus	WGS	C00002622				MLST.Staphylococcus_aureus.3458												sequence type (st):NA				Good		26686880		PRJEB5261	SAMEA2340463		ERR418946
1280.3	Staphylococcus aureus strain HICF0558		1280	131567;2;1783272;1239;91061;1385;90964;1279;1280	cellular organisms;Bacteria;Terrabacteria group;Firmicutes;Bacilli;Bacillales;Staphylococcaceae;Staphylococcus;Staphylococcus aureus	Bacteria	Bacteria	Firmicutes	Bacilli	Bacillales	Staphylococcaceae	Staphylococcus	Staphylococcus aureus	WGS	HICF0558				22																Good		32025709					ERR3826386				Illumina MiniSeq
1280.84	Staphylococcus aureus C00003219		1280	131567;2;1783272;1239;91061;1385;90964;1279;1280	cellular organisms;Bacteria;Terrabacteria group;Firmicutes;Bacilli;Bacillales;Staphylococcaceae;Staphylococcus;Staphylococcus aureus	Bacteria	Bacteria	Firmicutes	Bacilli	Bacillales	Staphylococcaceae	Staphylococcus	Staphylococcus aureus	WGS	C00003219				MLST.Staphylococcus_aureus.59												sequence type (st):59				Good		26686880		PRJEB5261	SAMEA2340051		ERR418534
1280.16	Staphylococcus aureus strain W62_270515		1280	131567;2;1783272;1239;91061;1385;90964;1279;1280	cellular organisms;Bacteria;Terrabacteria group;Firmicutes;Bacilli;Bacillales;Staphylococcaceae;Staphylococcus;Staphylococcus aureus	Bacteria	Bacteria	Firmicutes	Bacilli	Bacillales	Staphylococcaceae	Staphylococcus	Staphylococcus aureus	WGS	W62_270515				3251												genotype:t537				Good	2018-01-29T00:00:00Z	28704546		PRJNA295807	SAMN04089990	GCA_002905255.1		LKOX00000000			Illumina MiSeq	250.0x	CLC NGS Cell v. 8.0
1280.79	Staphylococcus aureus C00001106		1280	131567;2;1783272;1239;91061;1385;90964;1279;1280	cellular organisms;Bacteria;Terrabacteria group;Firmicutes;Bacilli;Bacillales;Staphylococcaceae;Staphylococcus;Staphylococcus aureus	Bacteria	Bacteria	Firmicutes	Bacilli	Bacillales	Staphylococcaceae	Staphylococcus	Staphylococcus aureus	WGS	C00001106				MLST.Staphylococcus_aureus.1												sequence type (st):1				Good		26686880		PRJEB5225	SAMEA2335100		ERR410065
1280.3	Staphylococcus aureus strain HICF0541		1280	131567;2;1783272;1239;91061;1385;90964;1279;1280	cellular organisms;Bacteria;Terrabacteria group;Firmicutes;Bacilli;Bacillales;Staphylococcaceae;Staphylococcus;Staphylococcus aureus	Bacteria	Bacteria	Firmicutes	Bacilli	Bacillales	Staphylococcaceae	Staphylococcus	Staphylococcus aureus	WGS	HICF0541				5																Good		32025709					ERR3826372				Illumina MiniSeq
1280.87	Staphylococcus aureus C00000784		1280	131567;2;1783272;1239;91061;1385;90964;1279;1280	cellular organisms;Bacteria;Terrabacteria group;Firmicutes;Bacilli;Bacillales;Staphylococcaceae;Staphylococcus;Staphylococcus aureus	Bacteria	Bacteria	Firmicutes	Bacilli	Bacillales	Staphylococcaceae	Staphylococcus	Staphylococcus aureus	WGS	C00000784				MLST.Staphylococcus_aureus.22												sequence type (st):22				Good		26686880		PRJEB5261	SAMEA2339835		ERR418318
1280.11	Staphylococcus aureus strain 3688STDY6124967		1280	131567;2;1783272;1239;91061;1385;90964;1279;1280	cellular organisms;Bacteria;Terrabacteria group;Firmicutes;Bacilli;Bacillales;Staphylococcaceae;Staphylococcus;Staphylococcus aureus	Bacteria	Bacteria	Firmicutes	Bacilli	Bacillales	Staphylococcaceae	Staphylococcus	Staphylococcus aureus	WGS	3688STDY6124967				MLST.Staphylococcus_aureus.121																Good	2016-11-23T00:00:00Z	26806258		PRJEB9575	SAMEA3448977	GCF_900125275.1		FQFJ00000000
1280.3	Staphylococcus aureus strain HICF0478		1280	131567;2;1783272;1239;91061;1385;90964;1279;1280	cellular organisms;Bacteria;Terrabacteria group;Firmicutes;Bacilli;Bacillales;Staphylococcaceae;Staphylococcus;Staphylococcus aureus	Bacteria	Bacteria	Firmicutes	Bacilli	Bacillales	Staphylococcaceae	Staphylococcus	Staphylococcus aureus	WGS	HICF0478				22																Good		32025709					ERR3826316				Illumina MiniSeq
1280.3	Staphylococcus aureus strain HICF0772		1280	131567;2;1783272;1239;91061;1385;90964;1279;1280	cellular organisms;Bacteria;Terrabacteria group;Firmicutes;Bacilli;Bacillales;Staphylococcaceae;Staphylococcus;Staphylococcus aureus	Bacteria	Bacteria	Firmicutes	Bacilli	Bacillales	Staphylococcaceae	Staphylococcus	Staphylococcus aureus	WGS	HICF0772				45																Good		32025709					ERR3826574				Illumina MiniSeq
1280.99	Staphylococcus aureus C00007079		1280	131567;2;1783272;1239;91061;1385;90964;1279;1280	cellular organisms;Bacteria;Terrabacteria group;Firmicutes;Bacilli;Bacillales;Staphylococcaceae;Staphylococcus;Staphylococcus aureus	Bacteria	Bacteria	Firmicutes	Bacilli	Bacillales	Staphylococcaceae	Staphylococcus	Staphylococcus aureus	WGS	C00007079				MLST.Staphylococcus_aureus.22												sequence type (st):22				Good		26686880		PRJEB5261	SAMEA2340264		ERR418747
1280.26	Staphylococcus aureus strain 1287-34		1280	131567;2;1783272;1239;91061;1385;90964;1279;1280	cellular organisms;Bacteria;Terrabacteria group;Firmicutes;Bacilli;Bacillales;Staphylococcaceae;Staphylococcus;Staphylococcus aureus	Bacteria	Bacteria	Firmicutes	Bacilli	Bacillales	Staphylococcaceae	Staphylococcus	Staphylococcus aureus	WGS	1287-34				MLST.Staphylococcus_aureus.5												mlst:5				Good		29729180			SAMEA104602115		ERS2213397				Illumina MiSeq
1280.1	Staphylococcus aureus C00013334		1280	131567;2;1783272;1239;91061;1385;90964;1279;1280	cellular organisms;Bacteria;Terrabacteria group;Firmicutes;Bacilli;Bacillales;Staphylococcaceae;Staphylococcus;Staphylococcus aureus	Bacteria	Bacteria	Firmicutes	Bacilli	Bacillales	Staphylococcaceae	Staphylococcus	Staphylococcus aureus	WGS	C00013334				MLST.Staphylococcus_aureus.1535												sequence type (st):NA				Good		26686880		PRJEB5261	SAMEA2340684		ERR419167
1280.98	Staphylococcus aureus C00003102		1280	131567;2;1783272;1239;91061;1385;90964;1279;1280	cellular organisms;Bacteria;Terrabacteria group;Firmicutes;Bacilli;Bacillales;Staphylococcaceae;Staphylococcus;Staphylococcus aureus	Bacteria	Bacteria	Firmicutes	Bacilli	Bacillales	Staphylococcaceae	Staphylococcus	Staphylococcus aureus	WGS	C00003102				MLST.Staphylococcus_aureus.5												sequence type (st):5				Good		26686880		PRJEB5261	SAMEA2339940		ERR418423
1280.11	Staphylococcus aureus strain 3688STDY6124858		1280	131567;2;1783272;1239;91061;1385;90964;1279;1280	cellular organisms;Bacteria;Terrabacteria group;Firmicutes;Bacilli;Bacillales;Staphylococcaceae;Staphylococcus;Staphylococcus aureus	Bacteria	Bacteria	Firmicutes	Bacilli	Bacillales	Staphylococcaceae	Staphylococcus	Staphylococcus aureus	WGS	3688STDY6124858				MLST.Staphylococcus_aureus.1179																Good	2016-11-23T00:00:00Z	26806258		PRJEB9575	SAMEA3448879	GCF_900125715.1		FQHC00000000
1280.3	Staphylococcus aureus strain HICF0211		1280	131567;2;1783272;1239;91061;1385;90964;1279;1280	cellular organisms;Bacteria;Terrabacteria group;Firmicutes;Bacilli;Bacillales;Staphylococcaceae;Staphylococcus;Staphylococcus aureus	Bacteria	Bacteria	Firmicutes	Bacilli	Bacillales	Staphylococcaceae	Staphylococcus	Staphylococcus aureus	WGS	HICF0211				45																Good		32025709					ERR3826105				Illumina MiniSeq
1281	Staphylococcus aureus C00013235		1280	131567;2;1783272;1239;91061;1385;90964;1279;1280	cellular organisms;Bacteria;Terrabacteria group;Firmicutes;Bacilli;Bacillales;Staphylococcaceae;Staphylococcus;Staphylococcus aureus	Bacteria	Bacteria	Firmicutes	Bacilli	Bacillales	Staphylococcaceae	Staphylococcus	Staphylococcus aureus	WGS	C00013235				MLST.Staphylococcus_aureus.1												sequence type (st):1				Good		26686880		PRJEB5261	SAMEA2340646		ERR419129
1280.3	Staphylococcus aureus strain HICF0391		1280	131567;2;1783272;1239;91061;1385;90964;1279;1280	cellular organisms;Bacteria;Terrabacteria group;Firmicutes;Bacilli;Bacillales;Staphylococcaceae;Staphylococcus;Staphylococcus aureus	Bacteria	Bacteria	Firmicutes	Bacilli	Bacillales	Staphylococcaceae	Staphylococcus	Staphylococcus aureus	WGS	HICF0391				6																Good		32025709					ERR3826245				Illumina MiniSeq
1280.81	Staphylococcus aureus C00002624		1280	131567;2;1783272;1239;91061;1385;90964;1279;1280	cellular organisms;Bacteria;Terrabacteria group;Firmicutes;Bacilli;Bacillales;Staphylococcaceae;Staphylococcus;Staphylococcus aureus	Bacteria	Bacteria	Firmicutes	Bacilli	Bacillales	Staphylococcaceae	Staphylococcus	Staphylococcus aureus	WGS	C00002624				MLST.Staphylococcus_aureus.22												sequence type (st):22				Good		26686880		PRJEB5261	SAMEA2340465		ERR418948
1280.3	Staphylococcus aureus strain HICF0927		1280	131567;2;1783272;1239;91061;1385;90964;1279;1280	cellular organisms;Bacteria;Terrabacteria group;Firmicutes;Bacilli;Bacillales;Staphylococcaceae;Staphylococcus;Staphylococcus aureus	Bacteria	Bacteria	Firmicutes	Bacilli	Bacillales	Staphylococcaceae	Staphylococcus	Staphylococcus aureus	WGS	HICF0927				5																Good		32025709					ERR3826700				Illumina MiniSeq
1280.3	Staphylococcus aureus strain HICF0354		1280	131567;2;1783272;1239;91061;1385;90964;1279;1280	cellular organisms;Bacteria;Terrabacteria group;Firmicutes;Bacilli;Bacillales;Staphylococcaceae;Staphylococcus;Staphylococcus aureus	Bacteria	Bacteria	Firmicutes	Bacilli	Bacillales	Staphylococcaceae	Staphylococcus	Staphylococcus aureus	WGS	HICF0354				1																Good		32025709					ERR3826213				Illumina MiniSeq
1280.26	Staphylococcus aureus strain 1270-31		1280	131567;2;1783272;1239;91061;1385;90964;1279;1280	cellular organisms;Bacteria;Terrabacteria group;Firmicutes;Bacilli;Bacillales;Staphylococcaceae;Staphylococcus;Staphylococcus aureus	Bacteria	Bacteria	Firmicutes	Bacilli	Bacillales	Staphylococcaceae	Staphylococcus	Staphylococcus aureus	WGS	1270-31				MLST.Staphylococcus_aureus.30												mlst:30				Good		29729180			SAMEA104602112		ERS2213394				Illumina MiSeq
1280.98	Staphylococcus aureus C00003179		1280	131567;2;1783272;1239;91061;1385;90964;1279;1280	cellular organisms;Bacteria;Terrabacteria group;Firmicutes;Bacilli;Bacillales;Staphylococcaceae;Staphylococcus;Staphylococcus aureus	Bacteria	Bacteria	Firmicutes	Bacilli	Bacillales	Staphylococcaceae	Staphylococcus	Staphylococcus aureus	WGS	C00003179				MLST.Staphylococcus_aureus.3529																Good		26686880		PRJEB5261	SAMEA2340012		ERR418495
1280.11	Staphylococcus aureus strain 3688STDY6124916		1280	131567;2;1783272;1239;91061;1385;90964;1279;1280	cellular organisms;Bacteria;Terrabacteria group;Firmicutes;Bacilli;Bacillales;Staphylococcaceae;Staphylococcus;Staphylococcus aureus	Bacteria	Bacteria	Firmicutes	Bacilli	Bacillales	Staphylococcaceae	Staphylococcus	Staphylococcus aureus	WGS	3688STDY6124916				MLST.Staphylococcus_aureus.7																Good	2016-11-23T00:00:00Z	26806258		PRJEB9575	SAMEA3448926	GCF_900126115.1		FQIP00000000
1280.82	Staphylococcus aureus C00013225		1280	131567;2;1783272;1239;91061;1385;90964;1279;1280	cellular organisms;Bacteria;Terrabacteria group;Firmicutes;Bacilli;Bacillales;Staphylococcaceae;Staphylococcus;Staphylococcus aureus	Bacteria	Bacteria	Firmicutes	Bacilli	Bacillales	Staphylococcaceae	Staphylococcus	Staphylococcus aureus	WGS	C00013225				MLST.Staphylococcus_aureus.1224												sequence type (st):1224				Good		26686880		PRJEB5261	SAMEA2340637		ERR419120
1280.3	Staphylococcus aureus strain HICF0108		1280	131567;2;1783272;1239;91061;1385;90964;1279;1280	cellular organisms;Bacteria;Terrabacteria group;Firmicutes;Bacilli;Bacillales;Staphylococcaceae;Staphylococcus;Staphylococcus aureus	Bacteria	Bacteria	Firmicutes	Bacilli	Bacillales	Staphylococcaceae	Staphylococcus	Staphylococcus aureus	WGS	HICF0108				22																Good		32025709					ERR3826797				Illumina MiniSeq
1280.16	Staphylococcus aureus strain W49_290415		1280	131567;2;1783272;1239;91061;1385;90964;1279;1280	cellular organisms;Bacteria;Terrabacteria group;Firmicutes;Bacilli;Bacillales;Staphylococcaceae;Staphylococcus;Staphylococcus aureus	Bacteria	Bacteria	Firmicutes	Bacilli	Bacillales	Staphylococcaceae	Staphylococcus	Staphylococcus aureus	WGS	W49_290415				152												genotype:t355				Good	2018-01-29T00:00:00Z	28704546		PRJNA295807	SAMN04090011	GCA_002905135.1		LKOS00000000			Illumina MiSeq	250.0x	CLC NGS Cell v. 8.0
1280.26	Staphylococcus aureus ERR131813		1280	131567;2;1783272;1239;91061;1385;90964;1279;1280	cellular organisms;Bacteria;Terrabacteria group;Firmicutes;Bacilli;Bacillales;Staphylococcaceae;Staphylococcus;Staphylococcus aureus	Bacteria	Bacteria	Firmicutes	Bacilli	Bacillales	Staphylococcaceae	Staphylococcus	Staphylococcus aureus	WGS	ERR131813				MLST.Staphylococcus_aureus.2371												mlst:ST2371				Good		23158674									Illumina MiSeq
1280.87	Staphylococcus aureus C00007098		1280	131567;2;1783272;1239;91061;1385;90964;1279;1280	cellular organisms;Bacteria;Terrabacteria group;Firmicutes;Bacilli;Bacillales;Staphylococcaceae;Staphylococcus;Staphylococcus aureus	Bacteria	Bacteria	Firmicutes	Bacilli	Bacillales	Staphylococcaceae	Staphylococcus	Staphylococcus aureus	WGS	C00007098				MLST.Staphylococcus_aureus.22												sequence type (st):22				Good		26686880		PRJEB5261	SAMEA2340280		ERR418763
1280.17	Staphylococcus aureus strain AL008		1280	131567;2;1783272;1239;91061;1385;90964;1279;1280	cellular organisms;Bacteria;Terrabacteria group;Firmicutes;Bacilli;Bacillales;Staphylococcaceae;Staphylococcus;Staphylococcus aureus	Bacteria	Bacteria	Firmicutes	Bacilli	Bacillales	Staphylococcaceae	Staphylococcus	Staphylococcus aureus	WGS	AL008				ST59																Good	2018-07-10T00:00:00Z	29377579		PRJNA433074	SAMN08470343	GCA_003310385.1		PTCS00000000			Illumina HiSeq	250x	CLC Genomics Workbench v. 9
1280.3	Staphylococcus aureus strain HICF0041		1280	131567;2;1783272;1239;91061;1385;90964;1279;1280	cellular organisms;Bacteria;Terrabacteria group;Firmicutes;Bacilli;Bacillales;Staphylococcaceae;Staphylococcus;Staphylococcus aureus	Bacteria	Bacteria	Firmicutes	Bacilli	Bacillales	Staphylococcaceae	Staphylococcus	Staphylococcus aureus	WGS	HICF0041				22																Good		32025709					ERR3826743				Illumina MiniSeq
1280.74	Staphylococcus aureus C00003289		1280	131567;2;1783272;1239;91061;1385;90964;1279;1280	cellular organisms;Bacteria;Terrabacteria group;Firmicutes;Bacilli;Bacillales;Staphylococcaceae;Staphylococcus;Staphylococcus aureus	Bacteria	Bacteria	Firmicutes	Bacilli	Bacillales	Staphylococcaceae	Staphylococcus	Staphylococcus aureus	WGS	C00003289				MLST.Staphylococcus_aureus.22												sequence type (st):22				Good		26686880		PRJEB5261	SAMEA2340118		ERR418601
1280.3	Staphylococcus aureus strain HICF0446		1280	131567;2;1783272;1239;91061;1385;90964;1279;1280	cellular organisms;Bacteria;Terrabacteria group;Firmicutes;Bacilli;Bacillales;Staphylococcaceae;Staphylococcus;Staphylococcus aureus	Bacteria	Bacteria	Firmicutes	Bacilli	Bacillales	Staphylococcaceae	Staphylococcus	Staphylococcus aureus	WGS	HICF0446				22																Good		32025709					ERR3826288				Illumina MiniSeq
1280.88	Staphylococcus aureus C00001087		1280	131567;2;1783272;1239;91061;1385;90964;1279;1280	cellular organisms;Bacteria;Terrabacteria group;Firmicutes;Bacilli;Bacillales;Staphylococcaceae;Staphylococcus;Staphylococcus aureus	Bacteria	Bacteria	Firmicutes	Bacilli	Bacillales	Staphylococcaceae	Staphylococcus	Staphylococcus aureus	WGS	C00001087				MLST.Staphylococcus_aureus.2437												sequence type (st):2437				Good		26686880		PRJEB5225	SAMEA2335081		ERR410046
1280.26	Staphylococcus aureus strain 1521-58		1280	131567;2;1783272;1239;91061;1385;90964;1279;1280	cellular organisms;Bacteria;Terrabacteria group;Firmicutes;Bacilli;Bacillales;Staphylococcaceae;Staphylococcus;Staphylococcus aureus	Bacteria	Bacteria	Firmicutes	Bacilli	Bacillales	Staphylococcaceae	Staphylococcus	Staphylococcus aureus	WGS	1521-58																mlst:582				Good		29729180			SAMEA104602062		ERS2213344				Illumina MiSeq
1280.94	Staphylococcus aureus C00001084		1280	131567;2;1783272;1239;91061;1385;90964;1279;1280	cellular organisms;Bacteria;Terrabacteria group;Firmicutes;Bacilli;Bacillales;Staphylococcaceae;Staphylococcus;Staphylococcus aureus	Bacteria	Bacteria	Firmicutes	Bacilli	Bacillales	Staphylococcaceae	Staphylococcus	Staphylococcus aureus	WGS	C00001084				MLST.Staphylococcus_aureus.8												sequence type (st):8				Good		26686880		PRJEB5225	SAMEA2335078		ERR410043
1280.3	Staphylococcus aureus strain HICF0903		1280	131567;2;1783272;1239;91061;1385;90964;1279;1280	cellular organisms;Bacteria;Terrabacteria group;Firmicutes;Bacilli;Bacillales;Staphylococcaceae;Staphylococcus;Staphylococcus aureus	Bacteria	Bacteria	Firmicutes	Bacilli	Bacillales	Staphylococcaceae	Staphylococcus	Staphylococcus aureus	WGS	HICF0903				149																Good		32025709					ERR3826680				Illumina MiniSeq
1280.11	Staphylococcus aureus strain 3688STDY6125101		1280	131567;2;1783272;1239;91061;1385;90964;1279;1280	cellular organisms;Bacteria;Terrabacteria group;Firmicutes;Bacilli;Bacillales;Staphylococcaceae;Staphylococcus;Staphylococcus aureus	Bacteria	Bacteria	Firmicutes	Bacilli	Bacillales	Staphylococcaceae	Staphylococcus	Staphylococcus aureus	WGS	3688STDY6125101				MLST.Staphylococcus_aureus.25																Good	2016-11-23T00:00:00Z	26806258		PRJEB9575	SAMEA3449103	GCF_900126755.1		FQKS00000000
1280.12	Staphylococcus aureus strain 3688STDY6124887		1280	131567;2;1783272;1239;91061;1385;90964;1279;1280	cellular organisms;Bacteria;Terrabacteria group;Firmicutes;Bacilli;Bacillales;Staphylococcaceae;Staphylococcus;Staphylococcus aureus	Bacteria	Bacteria	Firmicutes	Bacilli	Bacillales	Staphylococcaceae	Staphylococcus	Staphylococcus aureus	WGS	3688STDY6124887				MLST.Staphylococcus_aureus.6																Good	2016-11-25T00:00:00Z	26806258		PRJEB9575	SAMEA3448898	GCF_900127955.1		FQQH00000000
1280.11	Staphylococcus aureus strain 3688STDY6125017		1280	131567;2;1783272;1239;91061;1385;90964;1279;1280	cellular organisms;Bacteria;Terrabacteria group;Firmicutes;Bacilli;Bacillales;Staphylococcaceae;Staphylococcus;Staphylococcus aureus	Bacteria	Bacteria	Firmicutes	Bacilli	Bacillales	Staphylococcaceae	Staphylococcus	Staphylococcus aureus	WGS	3688STDY6125017				MLST.Staphylococcus_aureus.97																Good	2016-11-25T00:00:00Z	26806258		PRJEB9575	SAMEA3449025	GCF_900127735.1		FQPK00000000
1280.12	Staphylococcus aureus strain 3688STDY6124913		1280	131567;2;1783272;1239;91061;1385;90964;1279;1280	cellular organisms;Bacteria;Terrabacteria group;Firmicutes;Bacilli;Bacillales;Staphylococcaceae;Staphylococcus;Staphylococcus aureus	Bacteria	Bacteria	Firmicutes	Bacilli	Bacillales	Staphylococcaceae	Staphylococcus	Staphylococcus aureus	WGS	3688STDY6124913				MLST.Staphylococcus_aureus.88																Good	2016-11-23T00:00:00Z	26806258		PRJEB9575	SAMEA3448923	GCF_900126085.1		FQIL00000000
1280.3	Staphylococcus aureus strain HICF0184		1280	131567;2;1783272;1239;91061;1385;90964;1279;1280	cellular organisms;Bacteria;Terrabacteria group;Firmicutes;Bacilli;Bacillales;Staphylococcaceae;Staphylococcus;Staphylococcus aureus	Bacteria	Bacteria	Firmicutes	Bacilli	Bacillales	Staphylococcaceae	Staphylococcus	Staphylococcus aureus	WGS	HICF0184				22																Good		32025709					ERR3826840				Illumina MiniSeq
1280.3	Staphylococcus aureus strain HICF0879		1280	131567;2;1783272;1239;91061;1385;90964;1279;1280	cellular organisms;Bacteria;Terrabacteria group;Firmicutes;Bacilli;Bacillales;Staphylococcaceae;Staphylococcus;Staphylococcus aureus	Bacteria	Bacteria	Firmicutes	Bacilli	Bacillales	Staphylococcaceae	Staphylococcus	Staphylococcus aureus	WGS	HICF0879				22																Good		32025709					ERR3826664				Illumina MiniSeq
1280.95	Staphylococcus aureus C00001209		1280	131567;2;1783272;1239;91061;1385;90964;1279;1280	cellular organisms;Bacteria;Terrabacteria group;Firmicutes;Bacilli;Bacillales;Staphylococcaceae;Staphylococcus;Staphylococcus aureus	Bacteria	Bacteria	Firmicutes	Bacilli	Bacillales	Staphylococcaceae	Staphylococcus	Staphylococcus aureus	WGS	C00001209				MLST.Staphylococcus_aureus.30												sequence type (st):30				Good		26686880		PRJEB5261	SAMEA2340397		ERR418880
1280.86	Staphylococcus aureus C00009033		1280	131567;2;1783272;1239;91061;1385;90964;1279;1280	cellular organisms;Bacteria;Terrabacteria group;Firmicutes;Bacilli;Bacillales;Staphylococcaceae;Staphylococcus;Staphylococcus aureus	Bacteria	Bacteria	Firmicutes	Bacilli	Bacillales	Staphylococcaceae	Staphylococcus	Staphylococcus aureus	WGS	C00009033				MLST.Staphylococcus_aureus.22												sequence type (st):22				Good		26686880		PRJEB5261	SAMEA2340335		ERR418818
1280.99	Staphylococcus aureus C00003360		1280	131567;2;1783272;1239;91061;1385;90964;1279;1280	cellular organisms;Bacteria;Terrabacteria group;Firmicutes;Bacilli;Bacillales;Staphylococcaceae;Staphylococcus;Staphylococcus aureus	Bacteria	Bacteria	Firmicutes	Bacilli	Bacillales	Staphylococcaceae	Staphylococcus	Staphylococcus aureus	WGS	C00003360				MLST.Staphylococcus_aureus.22												sequence type (st):22				Good		26686880		PRJEB5261	SAMEA2340182		ERR418665
1280.3	Staphylococcus aureus strain HICF0633		1280	131567;2;1783272;1239;91061;1385;90964;1279;1280	cellular organisms;Bacteria;Terrabacteria group;Firmicutes;Bacilli;Bacillales;Staphylococcaceae;Staphylococcus;Staphylococcus aureus	Bacteria	Bacteria	Firmicutes	Bacilli	Bacillales	Staphylococcaceae	Staphylococcus	Staphylococcus aureus	WGS	HICF0633				22																Good		32025709					ERR3826449				Illumina MiniSeq
1280.98	Staphylococcus aureus C00003125		1280	131567;2;1783272;1239;91061;1385;90964;1279;1280	cellular organisms;Bacteria;Terrabacteria group;Firmicutes;Bacilli;Bacillales;Staphylococcaceae;Staphylococcus;Staphylococcus aureus	Bacteria	Bacteria	Firmicutes	Bacilli	Bacillales	Staphylococcaceae	Staphylococcus	Staphylococcus aureus	WGS	C00003125				MLST.Staphylococcus_aureus.22												sequence type (st):22				Good		26686880		PRJEB5261	SAMEA2339960		ERR418443
1280.3	Staphylococcus aureus strain HICF0008		1280	131567;2;1783272;1239;91061;1385;90964;1279;1280	cellular organisms;Bacteria;Terrabacteria group;Firmicutes;Bacilli;Bacillales;Staphylococcaceae;Staphylococcus;Staphylococcus aureus	Bacteria	Bacteria	Firmicutes	Bacilli	Bacillales	Staphylococcaceae	Staphylococcus	Staphylococcus aureus	WGS	HICF0008				22																Good		32025709					ERR3826076				Illumina MiniSeq
1280.11	Staphylococcus aureus strain 3688STDY6124976		1280	131567;2;1783272;1239;91061;1385;90964;1279;1280	cellular organisms;Bacteria;Terrabacteria group;Firmicutes;Bacilli;Bacillales;Staphylococcaceae;Staphylococcus;Staphylococcus aureus	Bacteria	Bacteria	Firmicutes	Bacilli	Bacillales	Staphylococcaceae	Staphylococcus	Staphylococcus aureus	WGS	3688STDY6124976				MLST.Staphylococcus_aureus.121																Good	2016-11-23T00:00:00Z	26806258		PRJEB9575	SAMEA3448986	GCF_900124705.1		FQDF00000000
1280.11	Staphylococcus aureus strain 3688STDY6125029		1280	131567;2;1783272;1239;91061;1385;90964;1279;1280	cellular organisms;Bacteria;Terrabacteria group;Firmicutes;Bacilli;Bacillales;Staphylococcaceae;Staphylococcus;Staphylococcus aureus	Bacteria	Bacteria	Firmicutes	Bacilli	Bacillales	Staphylococcaceae	Staphylococcus	Staphylococcus aureus	WGS	3688STDY6125029				MLST.Staphylococcus_aureus.2885																Good	2016-11-23T00:00:00Z	26806258		PRJEB9575	SAMEA3449037	GCF_900125155.1		FQEY00000000
1280.3	Staphylococcus aureus strain HICF0036		1280	131567;2;1783272;1239;91061;1385;90964;1279;1280	cellular organisms;Bacteria;Terrabacteria group;Firmicutes;Bacilli;Bacillales;Staphylococcaceae;Staphylococcus;Staphylococcus aureus	Bacteria	Bacteria	Firmicutes	Bacilli	Bacillales	Staphylococcaceae	Staphylococcus	Staphylococcus aureus	WGS	HICF0036				1																Good		32025709					ERR3826739				Illumina MiniSeq
1280.84	Staphylococcus aureus C00003299		1280	131567;2;1783272;1239;91061;1385;90964;1279;1280	cellular organisms;Bacteria;Terrabacteria group;Firmicutes;Bacilli;Bacillales;Staphylococcaceae;Staphylococcus;Staphylococcus aureus	Bacteria	Bacteria	Firmicutes	Bacilli	Bacillales	Staphylococcaceae	Staphylococcus	Staphylococcus aureus	WGS	C00003299				MLST.Staphylococcus_aureus.30												sequence type (st):30				Good		26686880		PRJEB5261	SAMEA2340126		ERR418609
1280.3	Staphylococcus aureus strain HICF0598		1280	131567;2;1783272;1239;91061;1385;90964;1279;1280	cellular organisms;Bacteria;Terrabacteria group;Firmicutes;Bacilli;Bacillales;Staphylococcaceae;Staphylococcus;Staphylococcus aureus	Bacteria	Bacteria	Firmicutes	Bacilli	Bacillales	Staphylococcaceae	Staphylococcus	Staphylococcus aureus	WGS	HICF0598				5																Good		32025709					ERR3826419				Illumina MiniSeq
1280.3	Staphylococcus aureus strain HICF0860		1280	131567;2;1783272;1239;91061;1385;90964;1279;1280	cellular organisms;Bacteria;Terrabacteria group;Firmicutes;Bacilli;Bacillales;Staphylococcaceae;Staphylococcus;Staphylococcus aureus	Bacteria	Bacteria	Firmicutes	Bacilli	Bacillales	Staphylococcaceae	Staphylococcus	Staphylococcus aureus	WGS	HICF0860				80																Good		32025709					ERR3826647				Illumina MiniSeq
1280.3	Staphylococcus aureus strain HICF0644		1280	131567;2;1783272;1239;91061;1385;90964;1279;1280	cellular organisms;Bacteria;Terrabacteria group;Firmicutes;Bacilli;Bacillales;Staphylococcaceae;Staphylococcus;Staphylococcus aureus	Bacteria	Bacteria	Firmicutes	Bacilli	Bacillales	Staphylococcaceae	Staphylococcus	Staphylococcus aureus	WGS	HICF0644				45																Good		32025709					ERR3826458				Illumina MiniSeq
1280.11	Staphylococcus aureus strain 3688STDY6125013		1280	131567;2;1783272;1239;91061;1385;90964;1279;1280	cellular organisms;Bacteria;Terrabacteria group;Firmicutes;Bacilli;Bacillales;Staphylococcaceae;Staphylococcus;Staphylococcus aureus	Bacteria	Bacteria	Firmicutes	Bacilli	Bacillales	Staphylococcaceae	Staphylococcus	Staphylococcus aureus	WGS	3688STDY6125013				MLST.Staphylococcus_aureus.121																Good	2016-11-23T00:00:00Z	26806258		PRJEB9575	SAMEA3449021	GCF_900125025.1		FQEK00000000
1280.16	Staphylococcus aureus strain W54_110515		1280	131567;2;1783272;1239;91061;1385;90964;1279;1280	cellular organisms;Bacteria;Terrabacteria group;Firmicutes;Bacilli;Bacillales;Staphylococcaceae;Staphylococcus;Staphylococcus aureus	Bacteria	Bacteria	Firmicutes	Bacilli	Bacillales	Staphylococcaceae	Staphylococcus	Staphylococcus aureus	WGS	W54_110515				3251												genotype:t537				Good	2018-01-29T00:00:00Z	28704546		PRJNA295807	SAMN04089989	GCA_002905235.1		LKOU00000000			Illumina MiSeq	250.0x	CLC NGS Cell v. 8.0
1280.3	Staphylococcus aureus strain HICF0411		1280	131567;2;1783272;1239;91061;1385;90964;1279;1280	cellular organisms;Bacteria;Terrabacteria group;Firmicutes;Bacilli;Bacillales;Staphylococcaceae;Staphylococcus;Staphylococcus aureus	Bacteria	Bacteria	Firmicutes	Bacilli	Bacillales	Staphylococcaceae	Staphylococcus	Staphylococcus aureus	WGS	HICF0411				1																Good		32025709					ERR3826259				Illumina MiniSeq
1280.3	Staphylococcus aureus strain HICF0476		1280	131567;2;1783272;1239;91061;1385;90964;1279;1280	cellular organisms;Bacteria;Terrabacteria group;Firmicutes;Bacilli;Bacillales;Staphylococcaceae;Staphylococcus;Staphylococcus aureus	Bacteria	Bacteria	Firmicutes	Bacilli	Bacillales	Staphylococcaceae	Staphylococcus	Staphylococcus aureus	WGS	HICF0476				22																Good		32025709					ERR3826314				Illumina MiniSeq
1280.86	Staphylococcus aureus C00002655		1280	131567;2;1783272;1239;91061;1385;90964;1279;1280	cellular organisms;Bacteria;Terrabacteria group;Firmicutes;Bacilli;Bacillales;Staphylococcaceae;Staphylococcus;Staphylococcus aureus	Bacteria	Bacteria	Firmicutes	Bacilli	Bacillales	Staphylococcaceae	Staphylococcus	Staphylococcus aureus	WGS	C00002655				MLST.Staphylococcus_aureus.30												sequence type (st):30				Good		26686880		PRJEB5261	SAMEA2339917		ERR418400
1280.3	Staphylococcus aureus strain HICF0762		1280	131567;2;1783272;1239;91061;1385;90964;1279;1280	cellular organisms;Bacteria;Terrabacteria group;Firmicutes;Bacilli;Bacillales;Staphylococcaceae;Staphylococcus;Staphylococcus aureus	Bacteria	Bacteria	Firmicutes	Bacilli	Bacillales	Staphylococcaceae	Staphylococcus	Staphylococcus aureus	WGS	HICF0762				22																Good		32025709					ERR3826566				Illumina MiniSeq
1280.11	Staphylococcus aureus strain 3688STDY6124838		1280	131567;2;1783272;1239;91061;1385;90964;1279;1280	cellular organisms;Bacteria;Terrabacteria group;Firmicutes;Bacilli;Bacillales;Staphylococcaceae;Staphylococcus;Staphylococcus aureus	Bacteria	Bacteria	Firmicutes	Bacilli	Bacillales	Staphylococcaceae	Staphylococcus	Staphylococcus aureus	WGS	3688STDY6124838				MLST.Staphylococcus_aureus.121																Good	2016-11-23T00:00:00Z	26806258		PRJEB9575	SAMEA3448859	GCF_900125575.1		FQGN00000000
1280.11	Staphylococcus aureus strain 3688STDY6125015		1280	131567;2;1783272;1239;91061;1385;90964;1279;1280	cellular organisms;Bacteria;Terrabacteria group;Firmicutes;Bacilli;Bacillales;Staphylococcaceae;Staphylococcus;Staphylococcus aureus	Bacteria	Bacteria	Firmicutes	Bacilli	Bacillales	Staphylococcaceae	Staphylococcus	Staphylococcus aureus	WGS	3688STDY6125015				MLST.Staphylococcus_aureus.88																Good	2016-11-23T00:00:00Z	26806258		PRJEB9575	SAMEA3449023	GCF_900125045.1		FQEN00000000
1280.3	Staphylococcus aureus strain HICF0439		1280	131567;2;1783272;1239;91061;1385;90964;1279;1280	cellular organisms;Bacteria;Terrabacteria group;Firmicutes;Bacilli;Bacillales;Staphylococcaceae;Staphylococcus;Staphylococcus aureus	Bacteria	Bacteria	Firmicutes	Bacilli	Bacillales	Staphylococcaceae	Staphylococcus	Staphylococcus aureus	WGS	HICF0439				6																Good		32025709					ERR3826282				Illumina MiniSeq
1280.98	Staphylococcus aureus C00003229		1280	131567;2;1783272;1239;91061;1385;90964;1279;1280	cellular organisms;Bacteria;Terrabacteria group;Firmicutes;Bacilli;Bacillales;Staphylococcaceae;Staphylococcus;Staphylococcus aureus	Bacteria	Bacteria	Firmicutes	Bacilli	Bacillales	Staphylococcaceae	Staphylococcus	Staphylococcus aureus	WGS	C00003229				MLST.Staphylococcus_aureus.12												sequence type (st):12				Good		26686880		PRJEB5261	SAMEA2340061		ERR418544
1280.11	Staphylococcus aureus strain 3688STDY6125008		1280	131567;2;1783272;1239;91061;1385;90964;1279;1280	cellular organisms;Bacteria;Terrabacteria group;Firmicutes;Bacilli;Bacillales;Staphylococcaceae;Staphylococcus;Staphylococcus aureus	Bacteria	Bacteria	Firmicutes	Bacilli	Bacillales	Staphylococcaceae	Staphylococcus	Staphylococcus aureus	WGS	3688STDY6125008				MLST.Staphylococcus_aureus.2966																Good	2016-11-23T00:00:00Z	26806258		PRJEB9575	SAMEA3449016	GCF_900124965.1		FQEF00000000
553568	Staphylococcus aureus A6224		553568	131567;2;1783272;1239;91061;1385;90964;1279;1280;553568	cellular organisms;Bacteria;Terrabacteria group;Firmicutes;Bacilli;Bacillales;Staphylococcaceae;Staphylococcus;Staphylococcus aureus;Staphylococcus aureus A6224	Bacteria	Bacteria	Firmicutes	Bacilli	Bacillales	Staphylococcaceae	Staphylococcus	Staphylococcus aureus	WGS	A6224				MLST.Staphylococcus_aureus.5																Good	2009-09-11T00:00:00Z	16569891		PRJNA36469	SAMN02595319	GCA_000174495.1		ACKE00000000		assembly	454	22.70x
1280.83	Staphylococcus aureus C00013383		1280	131567;2;1783272;1239;91061;1385;90964;1279;1280	cellular organisms;Bacteria;Terrabacteria group;Firmicutes;Bacilli;Bacillales;Staphylococcaceae;Staphylococcus;Staphylococcus aureus	Bacteria	Bacteria	Firmicutes	Bacilli	Bacillales	Staphylococcaceae	Staphylococcus	Staphylococcus aureus	WGS	C00013383				MLST.Staphylococcus_aureus.45												sequence type (st):45				Good		26686880		PRJEB5261	SAMEA2340733		ERR419216
1280.26	Staphylococcus aureus strain 1344-43		1280	131567;2;1783272;1239;91061;1385;90964;1279;1280	cellular organisms;Bacteria;Terrabacteria group;Firmicutes;Bacilli;Bacillales;Staphylococcaceae;Staphylococcus;Staphylococcus aureus	Bacteria	Bacteria	Firmicutes	Bacilli	Bacillales	Staphylococcaceae	Staphylococcus	Staphylococcus aureus	WGS	1344-43				MLST.Staphylococcus_aureus.5												mlst:5				Good		29729180			SAMEA104602122		ERS2213404				Illumina MiSeq
1280.26	Staphylococcus aureus strain 295-84		1280	131567;2;1783272;1239;91061;1385;90964;1279;1280	cellular organisms;Bacteria;Terrabacteria group;Firmicutes;Bacilli;Bacillales;Staphylococcaceae;Staphylococcus;Staphylococcus aureus	Bacteria	Bacteria	Firmicutes	Bacilli	Bacillales	Staphylococcaceae	Staphylococcus	Staphylococcus aureus	WGS	295-84				MLST.Staphylococcus_aureus.45												mlst:45				Good		29729180			SAMEA104602086		ERS2213368				Illumina MiSeq
1280.11	Staphylococcus aureus strain 3688STDY6125021		1280	131567;2;1783272;1239;91061;1385;90964;1279;1280	cellular organisms;Bacteria;Terrabacteria group;Firmicutes;Bacilli;Bacillales;Staphylococcaceae;Staphylococcus;Staphylococcus aureus	Bacteria	Bacteria	Firmicutes	Bacilli	Bacillales	Staphylococcaceae	Staphylococcus	Staphylococcus aureus	WGS	3688STDY6125021				MLST.Staphylococcus_aureus.121																Good	2016-11-25T00:00:00Z	26806258		PRJEB9575	SAMEA3449029	GCF_900127745.1		FQPO00000000
1280.3	Staphylococcus aureus strain HICF0510		1280	131567;2;1783272;1239;91061;1385;90964;1279;1280	cellular organisms;Bacteria;Terrabacteria group;Firmicutes;Bacilli;Bacillales;Staphylococcaceae;Staphylococcus;Staphylococcus aureus	Bacteria	Bacteria	Firmicutes	Bacilli	Bacillales	Staphylococcaceae	Staphylococcus	Staphylococcus aureus	WGS	HICF0510				97																Good		32025709					ERR3826341				Illumina MiniSeq
1280.3	Staphylococcus aureus strain HICF0349		1280	131567;2;1783272;1239;91061;1385;90964;1279;1280	cellular organisms;Bacteria;Terrabacteria group;Firmicutes;Bacilli;Bacillales;Staphylococcaceae;Staphylococcus;Staphylococcus aureus	Bacteria	Bacteria	Firmicutes	Bacilli	Bacillales	Staphylococcaceae	Staphylococcus	Staphylococcus aureus	WGS	HICF0349				22																Good		32025709					ERR3826209				Illumina MiniSeq
1280.3	Staphylococcus aureus strain HICF0758		1280	131567;2;1783272;1239;91061;1385;90964;1279;1280	cellular organisms;Bacteria;Terrabacteria group;Firmicutes;Bacilli;Bacillales;Staphylococcaceae;Staphylococcus;Staphylococcus aureus	Bacteria	Bacteria	Firmicutes	Bacilli	Bacillales	Staphylococcaceae	Staphylococcus	Staphylococcus aureus	WGS	HICF0758				22																Good		32025709					ERR3826562				Illumina MiniSeq
1280.3	Staphylococcus aureus strain HICF0492		1280	131567;2;1783272;1239;91061;1385;90964;1279;1280	cellular organisms;Bacteria;Terrabacteria group;Firmicutes;Bacilli;Bacillales;Staphylococcaceae;Staphylococcus;Staphylococcus aureus	Bacteria	Bacteria	Firmicutes	Bacilli	Bacillales	Staphylococcaceae	Staphylococcus	Staphylococcus aureus	WGS	HICF0492				22																Good		32025709					ERR3826327				Illumina MiniSeq
1280.1	Staphylococcus aureus C00013343		1280	131567;2;1783272;1239;91061;1385;90964;1279;1280	cellular organisms;Bacteria;Terrabacteria group;Firmicutes;Bacilli;Bacillales;Staphylococcaceae;Staphylococcus;Staphylococcus aureus	Bacteria	Bacteria	Firmicutes	Bacilli	Bacillales	Staphylococcaceae	Staphylococcus	Staphylococcus aureus	WGS	C00013343				MLST.Staphylococcus_aureus.8												sequence type (st):8				Good		26686880		PRJEB5261	SAMEA2340693		ERR419176
1280.81	Staphylococcus aureus C00012798		1280	131567;2;1783272;1239;91061;1385;90964;1279;1280	cellular organisms;Bacteria;Terrabacteria group;Firmicutes;Bacilli;Bacillales;Staphylococcaceae;Staphylococcus;Staphylococcus aureus	Bacteria	Bacteria	Firmicutes	Bacilli	Bacillales	Staphylococcaceae	Staphylococcus	Staphylococcus aureus	WGS	C00012798				MLST.Staphylococcus_aureus.59												sequence type (st):59				Good		26686880		PRJEB5261	SAMEA2340530		ERR419013
1280.3	Staphylococcus aureus strain HICF0228		1280	131567;2;1783272;1239;91061;1385;90964;1279;1280	cellular organisms;Bacteria;Terrabacteria group;Firmicutes;Bacilli;Bacillales;Staphylococcaceae;Staphylococcus;Staphylococcus aureus	Bacteria	Bacteria	Firmicutes	Bacilli	Bacillales	Staphylococcaceae	Staphylococcus	Staphylococcus aureus	WGS	HICF0228				5																Good		32025709					ERR3826119				Illumina MiniSeq
1280.74	Staphylococcus aureus C00003366		1280	131567;2;1783272;1239;91061;1385;90964;1279;1280	cellular organisms;Bacteria;Terrabacteria group;Firmicutes;Bacilli;Bacillales;Staphylococcaceae;Staphylococcus;Staphylococcus aureus	Bacteria	Bacteria	Firmicutes	Bacilli	Bacillales	Staphylococcaceae	Staphylococcus	Staphylococcus aureus	WGS	C00003366				MLST.Staphylococcus_aureus.1647												sequence type (st):1647				Good		26686880		PRJEB5261	SAMEA2340188		ERR418671
1280.82	Staphylococcus aureus C00013227		1280	131567;2;1783272;1239;91061;1385;90964;1279;1280	cellular organisms;Bacteria;Terrabacteria group;Firmicutes;Bacilli;Bacillales;Staphylococcaceae;Staphylococcus;Staphylococcus aureus	Bacteria	Bacteria	Firmicutes	Bacilli	Bacillales	Staphylococcaceae	Staphylococcus	Staphylococcus aureus	WGS	C00013227				MLST.Staphylococcus_aureus.45												sequence type (st):45				Good		26686880		PRJEB5261	SAMEA2340639		ERR419122
1280.97	Staphylococcus aureus C00001282		1280	131567;2;1783272;1239;91061;1385;90964;1279;1280	cellular organisms;Bacteria;Terrabacteria group;Firmicutes;Bacilli;Bacillales;Staphylococcaceae;Staphylococcus;Staphylococcus aureus	Bacteria	Bacteria	Firmicutes	Bacilli	Bacillales	Staphylococcaceae	Staphylococcus	Staphylococcus aureus	WGS	C00001282				MLST.Staphylococcus_aureus.22												sequence type (st):22				Good		26686880		PRJEB5225	SAMEA2335169		ERR410134
1280.94	Staphylococcus aureus WAU_17		1280	131567;2;1783272;1239;91061;1385;90964;1279;1280	cellular organisms;Bacteria;Terrabacteria group;Firmicutes;Bacilli;Bacillales;Staphylococcaceae;Staphylococcus;Staphylococcus aureus	Bacteria	Bacteria	Firmicutes	Bacilli	Bacillales	Staphylococcaceae	Staphylococcus	Staphylococcus aureus	WGS	WAU_17				MLST.Staphylococcus_aureus.239												st:ST239				Good		25903077		PRJEB2295	SAMEA1021973		ERR053023
1280.85	Staphylococcus aureus C00003083		1280	131567;2;1783272;1239;91061;1385;90964;1279;1280	cellular organisms;Bacteria;Terrabacteria group;Firmicutes;Bacilli;Bacillales;Staphylococcaceae;Staphylococcus;Staphylococcus aureus	Bacteria	Bacteria	Firmicutes	Bacilli	Bacillales	Staphylococcaceae	Staphylococcus	Staphylococcus aureus	WGS	C00003083				MLST.Staphylococcus_aureus.8												sequence type (st):8				Good		26686880		PRJEB5261	SAMEA2339923		ERR418406
1281	Staphylococcus aureus C00012816		1280	131567;2;1783272;1239;91061;1385;90964;1279;1280	cellular organisms;Bacteria;Terrabacteria group;Firmicutes;Bacilli;Bacillales;Staphylococcaceae;Staphylococcus;Staphylococcus aureus	Bacteria	Bacteria	Firmicutes	Bacilli	Bacillales	Staphylococcaceae	Staphylococcus	Staphylococcus aureus	WGS	C00012816				MLST.Staphylococcus_aureus.30												sequence type (st):30				Good		26686880		PRJEB5261	SAMEA2340548		ERR419031
1280.3	Staphylococcus aureus strain HICF0931		1280	131567;2;1783272;1239;91061;1385;90964;1279;1280	cellular organisms;Bacteria;Terrabacteria group;Firmicutes;Bacilli;Bacillales;Staphylococcaceae;Staphylococcus;Staphylococcus aureus	Bacteria	Bacteria	Firmicutes	Bacilli	Bacillales	Staphylococcaceae	Staphylococcus	Staphylococcus aureus	WGS	HICF0931				45																Good		32025709					ERR3826704				Illumina MiniSeq
1280.3	Staphylococcus aureus strain HICF0582		1280	131567;2;1783272;1239;91061;1385;90964;1279;1280	cellular organisms;Bacteria;Terrabacteria group;Firmicutes;Bacilli;Bacillales;Staphylococcaceae;Staphylococcus;Staphylococcus aureus	Bacteria	Bacteria	Firmicutes	Bacilli	Bacillales	Staphylococcaceae	Staphylococcus	Staphylococcus aureus	WGS	HICF0582				97																Good		32025709					ERR3826405				Illumina MiniSeq
1280.3	Staphylococcus aureus strain HICF0837		1280	131567;2;1783272;1239;91061;1385;90964;1279;1280	cellular organisms;Bacteria;Terrabacteria group;Firmicutes;Bacilli;Bacillales;Staphylococcaceae;Staphylococcus;Staphylococcus aureus	Bacteria	Bacteria	Firmicutes	Bacilli	Bacillales	Staphylococcaceae	Staphylococcus	Staphylococcus aureus	WGS	HICF0837				22																Good		32025709					ERR3826627				Illumina MiniSeq
1280.74	Staphylococcus aureus C00003361		1280	131567;2;1783272;1239;91061;1385;90964;1279;1280	cellular organisms;Bacteria;Terrabacteria group;Firmicutes;Bacilli;Bacillales;Staphylococcaceae;Staphylococcus;Staphylococcus aureus	Bacteria	Bacteria	Firmicutes	Bacilli	Bacillales	Staphylococcaceae	Staphylococcus	Staphylococcus aureus	WGS	C00003361				MLST.Staphylococcus_aureus.54												sequence type (st):54				Good		26686880		PRJEB5261	SAMEA2340183		ERR418666
1280.11	Staphylococcus aureus strain 3688STDY6124855		1280	131567;2;1783272;1239;91061;1385;90964;1279;1280	cellular organisms;Bacteria;Terrabacteria group;Firmicutes;Bacilli;Bacillales;Staphylococcaceae;Staphylococcus;Staphylococcus aureus	Bacteria	Bacteria	Firmicutes	Bacilli	Bacillales	Staphylococcaceae	Staphylococcus	Staphylococcus aureus	WGS	3688STDY6124855				MLST.Staphylococcus_aureus.121																Good	2016-11-23T00:00:00Z	26806258		PRJEB9575	SAMEA3448876	GCF_900125695.1		FQHA00000000
1280.3	Staphylococcus aureus strain HICF0656		1280	131567;2;1783272;1239;91061;1385;90964;1279;1280	cellular organisms;Bacteria;Terrabacteria group;Firmicutes;Bacilli;Bacillales;Staphylococcaceae;Staphylococcus;Staphylococcus aureus	Bacteria	Bacteria	Firmicutes	Bacilli	Bacillales	Staphylococcaceae	Staphylococcus	Staphylococcus aureus	WGS	HICF0656				22																Good		32025709					ERR3826469				Illumina MiniSeq
1280.3	Staphylococcus aureus strain HICF0858		1280	131567;2;1783272;1239;91061;1385;90964;1279;1280	cellular organisms;Bacteria;Terrabacteria group;Firmicutes;Bacilli;Bacillales;Staphylococcaceae;Staphylococcus;Staphylococcus aureus	Bacteria	Bacteria	Firmicutes	Bacilli	Bacillales	Staphylococcaceae	Staphylococcus	Staphylococcus aureus	WGS	HICF0858				59																Good		32025709					ERR3826645				Illumina MiniSeq
1280.3	Staphylococcus aureus strain HICF0291		1280	131567;2;1783272;1239;91061;1385;90964;1279;1280	cellular organisms;Bacteria;Terrabacteria group;Firmicutes;Bacilli;Bacillales;Staphylococcaceae;Staphylococcus;Staphylococcus aureus	Bacteria	Bacteria	Firmicutes	Bacilli	Bacillales	Staphylococcaceae	Staphylococcus	Staphylococcus aureus	WGS	HICF0291				22																Good		32025709					ERR3826158				Illumina MiniSeq
1280.85	Staphylococcus aureus C00003232		1280	131567;2;1783272;1239;91061;1385;90964;1279;1280	cellular organisms;Bacteria;Terrabacteria group;Firmicutes;Bacilli;Bacillales;Staphylococcaceae;Staphylococcus;Staphylococcus aureus	Bacteria	Bacteria	Firmicutes	Bacilli	Bacillales	Staphylococcaceae	Staphylococcus	Staphylococcus aureus	WGS	C00003232				MLST.Staphylococcus_aureus.1												sequence type (st):1				Good		26686880		PRJEB5261	SAMEA2340063		ERR418546
1280.99	Staphylococcus aureus C00008629		1280	131567;2;1783272;1239;91061;1385;90964;1279;1280	cellular organisms;Bacteria;Terrabacteria group;Firmicutes;Bacilli;Bacillales;Staphylococcaceae;Staphylococcus;Staphylococcus aureus	Bacteria	Bacteria	Firmicutes	Bacilli	Bacillales	Staphylococcaceae	Staphylococcus	Staphylococcus aureus	WGS	C00008629				MLST.Staphylococcus_aureus.36												sequence type (st):36				Good		26686880		PRJEB5261	SAMEA2340302		ERR418785
1280.88	Staphylococcus aureus C00001077		1280	131567;2;1783272;1239;91061;1385;90964;1279;1280	cellular organisms;Bacteria;Terrabacteria group;Firmicutes;Bacilli;Bacillales;Staphylococcaceae;Staphylococcus;Staphylococcus aureus	Bacteria	Bacteria	Firmicutes	Bacilli	Bacillales	Staphylococcaceae	Staphylococcus	Staphylococcus aureus	WGS	C00001077				MLST.Staphylococcus_aureus.97												sequence type (st):97				Good		26686880		PRJEB5225	SAMEA2335071		ERR410036
1280.11	Staphylococcus aureus strain 3688STDY6124951		1280	131567;2;1783272;1239;91061;1385;90964;1279;1280	cellular organisms;Bacteria;Terrabacteria group;Firmicutes;Bacilli;Bacillales;Staphylococcaceae;Staphylococcus;Staphylococcus aureus	Bacteria	Bacteria	Firmicutes	Bacilli	Bacillales	Staphylococcaceae	Staphylococcus	Staphylococcus aureus	WGS	3688STDY6124951				MLST.Staphylococcus_aureus.121																Good	2016-11-25T00:00:00Z	26806258		PRJEB9575	SAMEA3448961	GCF_900128105.1		FQQW00000000
1280.82	Staphylococcus aureus C00013215		1280	131567;2;1783272;1239;91061;1385;90964;1279;1280	cellular organisms;Bacteria;Terrabacteria group;Firmicutes;Bacilli;Bacillales;Staphylococcaceae;Staphylococcus;Staphylococcus aureus	Bacteria	Bacteria	Firmicutes	Bacilli	Bacillales	Staphylococcaceae	Staphylococcus	Staphylococcus aureus	WGS	C00013215				MLST.Staphylococcus_aureus.3536												sequence type (st):NA				Good		26686880		PRJEB5261	SAMEA2340627		ERR419110
1280.83	Staphylococcus aureus C00013369		1280	131567;2;1783272;1239;91061;1385;90964;1279;1280	cellular organisms;Bacteria;Terrabacteria group;Firmicutes;Bacilli;Bacillales;Staphylococcaceae;Staphylococcus;Staphylococcus aureus	Bacteria	Bacteria	Firmicutes	Bacilli	Bacillales	Staphylococcaceae	Staphylococcus	Staphylococcus aureus	WGS	C00013369				MLST.Staphylococcus_aureus.34												sequence type (st):34				Good		26686880		PRJEB5261	SAMEA2340719		ERR419202
1280.16	Staphylococcus aureus strain B26A_160215		1280	131567;2;1783272;1239;91061;1385;90964;1279;1280	cellular organisms;Bacteria;Terrabacteria group;Firmicutes;Bacilli;Bacillales;Staphylococcaceae;Staphylococcus;Staphylococcus aureus	Bacteria	Bacteria	Firmicutes	Bacilli	Bacillales	Staphylococcaceae	Staphylococcus	Staphylococcus aureus	WGS	B26A_160215				508												genotype:t861				Good	2018-01-29T00:00:00Z	28704546		PRJNA295807	SAMN04090000	GCA_002905495.1		LKUL00000000			Illumina MiSeq	250.0x	CLC NGS Cell v. 8.0
1280.17	Staphylococcus aureus strain AR_0221		1280	131567;2;1783272;1239;91061;1385;90964;1279;1280	cellular organisms;Bacteria;Terrabacteria group;Firmicutes;Bacilli;Bacillales;Staphylococcaceae;Staphylococcus;Staphylococcus aureus	Bacteria	Bacteria	Firmicutes	Bacilli	Bacillales	Staphylococcaceae	Staphylococcus	Staphylococcus aureus	WGS	AR_0221				MLST.Staphylococcus_aureus.8																Good	2018-06-22T00:00:00Z			PRJNA316321	SAMN04901611	GCA_003260525.1		QHCN00000000			Pacbio; Illumina	25.61x	canu v. 1.4
1280.99	Staphylococcus aureus C00007068		1280	131567;2;1783272;1239;91061;1385;90964;1279;1280	cellular organisms;Bacteria;Terrabacteria group;Firmicutes;Bacilli;Bacillales;Staphylococcaceae;Staphylococcus;Staphylococcus aureus	Bacteria	Bacteria	Firmicutes	Bacilli	Bacillales	Staphylococcaceae	Staphylococcus	Staphylococcus aureus	WGS	C00007068				MLST.Staphylococcus_aureus.5												sequence type (st):5				Good		26686880		PRJEB5261	SAMEA2340253		ERR418736
1280.3	Staphylococcus aureus strain HICF0588		1280	131567;2;1783272;1239;91061;1385;90964;1279;1280	cellular organisms;Bacteria;Terrabacteria group;Firmicutes;Bacilli;Bacillales;Staphylococcaceae;Staphylococcus;Staphylococcus aureus	Bacteria	Bacteria	Firmicutes	Bacilli	Bacillales	Staphylococcaceae	Staphylococcus	Staphylococcus aureus	WGS	HICF0588				30																Good		32025709					ERR3826410				Illumina MiniSeq
1280.3	Staphylococcus aureus strain HICF0079		1280	131567;2;1783272;1239;91061;1385;90964;1279;1280	cellular organisms;Bacteria;Terrabacteria group;Firmicutes;Bacilli;Bacillales;Staphylococcaceae;Staphylococcus;Staphylococcus aureus	Bacteria	Bacteria	Firmicutes	Bacilli	Bacillales	Staphylococcaceae	Staphylococcus	Staphylococcus aureus	WGS	HICF0079				22																Good		32025709					ERR3826770				Illumina MiniSeq
1280.26	Staphylococcus aureus strain 1253-28		1280	131567;2;1783272;1239;91061;1385;90964;1279;1280	cellular organisms;Bacteria;Terrabacteria group;Firmicutes;Bacilli;Bacillales;Staphylococcaceae;Staphylococcus;Staphylococcus aureus	Bacteria	Bacteria	Firmicutes	Bacilli	Bacillales	Staphylococcaceae	Staphylococcus	Staphylococcus aureus	WGS	1253-28				MLST.Staphylococcus_aureus.188												mlst:188				Good		29729180			SAMEA104602109		ERS2213391				Illumina MiSeq
1280.3	Staphylococcus aureus strain HICF0498		1280	131567;2;1783272;1239;91061;1385;90964;1279;1280	cellular organisms;Bacteria;Terrabacteria group;Firmicutes;Bacilli;Bacillales;Staphylococcaceae;Staphylococcus;Staphylococcus aureus	Bacteria	Bacteria	Firmicutes	Bacilli	Bacillales	Staphylococcaceae	Staphylococcus	Staphylococcus aureus	WGS	HICF0498				59																Good		32025709					ERR3826332				Illumina MiniSeq
1280.3	Staphylococcus aureus strain HICF0893		1280	131567;2;1783272;1239;91061;1385;90964;1279;1280	cellular organisms;Bacteria;Terrabacteria group;Firmicutes;Bacilli;Bacillales;Staphylococcaceae;Staphylococcus;Staphylococcus aureus	Bacteria	Bacteria	Firmicutes	Bacilli	Bacillales	Staphylococcaceae	Staphylococcus	Staphylococcus aureus	WGS	HICF0893				22																Good		32025709					ERR3826674				Illumina MiniSeq
1280.3	Staphylococcus aureus strain HICF0576		1280	131567;2;1783272;1239;91061;1385;90964;1279;1280	cellular organisms;Bacteria;Terrabacteria group;Firmicutes;Bacilli;Bacillales;Staphylococcaceae;Staphylococcus;Staphylococcus aureus	Bacteria	Bacteria	Firmicutes	Bacilli	Bacillales	Staphylococcaceae	Staphylococcus	Staphylococcus aureus	WGS	HICF0576				30																Good		32025709					ERR3826400				Illumina MiniSeq
1280.11	Staphylococcus aureus strain 3688STDY6124851		1280	131567;2;1783272;1239;91061;1385;90964;1279;1280	cellular organisms;Bacteria;Terrabacteria group;Firmicutes;Bacilli;Bacillales;Staphylococcaceae;Staphylococcus;Staphylococcus aureus	Bacteria	Bacteria	Firmicutes	Bacilli	Bacillales	Staphylococcaceae	Staphylococcus	Staphylococcus aureus	WGS	3688STDY6124851				MLST.Staphylococcus_aureus.1215																Good	2016-11-25T00:00:00Z	26806258		PRJEB9575	SAMEA3448872	GCF_900127875.1		FQPZ00000000
1280.86	Staphylococcus aureus C00003266		1280	131567;2;1783272;1239;91061;1385;90964;1279;1280	cellular organisms;Bacteria;Terrabacteria group;Firmicutes;Bacilli;Bacillales;Staphylococcaceae;Staphylococcus;Staphylococcus aureus	Bacteria	Bacteria	Firmicutes	Bacilli	Bacillales	Staphylococcaceae	Staphylococcus	Staphylococcus aureus	WGS	C00003266				MLST.Staphylococcus_aureus.5												sequence type (st):5				Good		26686880		PRJEB5261	SAMEA2340096		ERR418579
1280.26	Staphylococcus aureus strain 1480-35		1280	131567;2;1783272;1239;91061;1385;90964;1279;1280	cellular organisms;Bacteria;Terrabacteria group;Firmicutes;Bacilli;Bacillales;Staphylococcaceae;Staphylococcus;Staphylococcus aureus	Bacteria	Bacteria	Firmicutes	Bacilli	Bacillales	Staphylococcaceae	Staphylococcus	Staphylococcus aureus	WGS	1480-35																mlst:59				Good		29729180			SAMEA104602055		ERS2213337				Illumina MiSeq
1280.99	Staphylococcus aureus C00003393		1280	131567;2;1783272;1239;91061;1385;90964;1279;1280	cellular organisms;Bacteria;Terrabacteria group;Firmicutes;Bacilli;Bacillales;Staphylococcaceae;Staphylococcus;Staphylococcus aureus	Bacteria	Bacteria	Firmicutes	Bacilli	Bacillales	Staphylococcaceae	Staphylococcus	Staphylococcus aureus	WGS	C00003393				MLST.Staphylococcus_aureus.22												sequence type (st):22				Good		26686880		PRJEB5261	SAMEA2340215		ERR418698
1280.86	Staphylococcus aureus C00003341		1280	131567;2;1783272;1239;91061;1385;90964;1279;1280	cellular organisms;Bacteria;Terrabacteria group;Firmicutes;Bacilli;Bacillales;Staphylococcaceae;Staphylococcus;Staphylococcus aureus	Bacteria	Bacteria	Firmicutes	Bacilli	Bacillales	Staphylococcaceae	Staphylococcus	Staphylococcus aureus	WGS	C00003341																				Good		26686880		PRJEB5261	SAMEA2340164		ERR418647
1280.26	Staphylococcus aureus strain 1374-47		1280	131567;2;1783272;1239;91061;1385;90964;1279;1280	cellular organisms;Bacteria;Terrabacteria group;Firmicutes;Bacilli;Bacillales;Staphylococcaceae;Staphylococcus;Staphylococcus aureus	Bacteria	Bacteria	Firmicutes	Bacilli	Bacillales	Staphylococcaceae	Staphylococcus	Staphylococcus aureus	WGS	1374-47				MLST.Staphylococcus_aureus.45												mlst:45				Good		29729180			SAMEA104602126		ERS2213408				Illumina MiSeq
1280.26	Staphylococcus aureus strain 1207-23		1280	131567;2;1783272;1239;91061;1385;90964;1279;1280	cellular organisms;Bacteria;Terrabacteria group;Firmicutes;Bacilli;Bacillales;Staphylococcaceae;Staphylococcus;Staphylococcus aureus	Bacteria	Bacteria	Firmicutes	Bacilli	Bacillales	Staphylococcaceae	Staphylococcus	Staphylococcus aureus	WGS	1207-23				MLST.Staphylococcus_aureus.3182												mlst:3182				Good		29729180			SAMEA104602105		ERS2213387				Illumina MiSeq
1280.83	Staphylococcus aureus C00013346		1280	131567;2;1783272;1239;91061;1385;90964;1279;1280	cellular organisms;Bacteria;Terrabacteria group;Firmicutes;Bacilli;Bacillales;Staphylococcaceae;Staphylococcus;Staphylococcus aureus	Bacteria	Bacteria	Firmicutes	Bacilli	Bacillales	Staphylococcaceae	Staphylococcus	Staphylococcus aureus	WGS	C00013346				MLST.Staphylococcus_aureus.8												sequence type (st):8				Good		26686880		PRJEB5261	SAMEA2340696		ERR419179
1280.12	Staphylococcus aureus strain 3688STDY6124954		1280	131567;2;1783272;1239;91061;1385;90964;1279;1280	cellular organisms;Bacteria;Terrabacteria group;Firmicutes;Bacilli;Bacillales;Staphylococcaceae;Staphylococcus;Staphylococcus aureus	Bacteria	Bacteria	Firmicutes	Bacilli	Bacillales	Staphylococcaceae	Staphylococcus	Staphylococcus aureus	WGS	3688STDY6124954				MLST.Staphylococcus_aureus.291																Good	2016-11-23T00:00:00Z	26806258		PRJEB9575	SAMEA3448964	GCF_900126445.1		FQJV00000000
1280.3	Staphylococcus aureus strain HICF0952		1280	131567;2;1783272;1239;91061;1385;90964;1279;1280	cellular organisms;Bacteria;Terrabacteria group;Firmicutes;Bacilli;Bacillales;Staphylococcaceae;Staphylococcus;Staphylococcus aureus	Bacteria	Bacteria	Firmicutes	Bacilli	Bacillales	Staphylococcaceae	Staphylococcus	Staphylococcus aureus	WGS	HICF0952				22																Good		32025709					ERR3826722				Illumina MiniSeq
1281	Staphylococcus aureus C00013193		1280	131567;2;1783272;1239;91061;1385;90964;1279;1280	cellular organisms;Bacteria;Terrabacteria group;Firmicutes;Bacilli;Bacillales;Staphylococcaceae;Staphylococcus;Staphylococcus aureus	Bacteria	Bacteria	Firmicutes	Bacilli	Bacillales	Staphylococcaceae	Staphylococcus	Staphylococcus aureus	WGS	C00013193				MLST.Staphylococcus_aureus.34												sequence type (st):34				Good		26686880		PRJEB5261	SAMEA2340605		ERR419088
1280.3	Staphylococcus aureus strain HICF0509		1280	131567;2;1783272;1239;91061;1385;90964;1279;1280	cellular organisms;Bacteria;Terrabacteria group;Firmicutes;Bacilli;Bacillales;Staphylococcaceae;Staphylococcus;Staphylococcus aureus	Bacteria	Bacteria	Firmicutes	Bacilli	Bacillales	Staphylococcaceae	Staphylococcus	Staphylococcus aureus	WGS	HICF0509				45*																Good		32025709					ERR3826340				Illumina MiniSeq
1280.16	Staphylococcus aureus strain HCW05_140115		1280	131567;2;1783272;1239;91061;1385;90964;1279;1280	cellular organisms;Bacteria;Terrabacteria group;Firmicutes;Bacilli;Bacillales;Staphylococcaceae;Staphylococcus;Staphylococcus aureus	Bacteria	Bacteria	Firmicutes	Bacilli	Bacillales	Staphylococcaceae	Staphylococcus	Staphylococcus aureus	WGS	HCW05_140115				152												genotype:t355				Good	2018-01-29T00:00:00Z	28704546		PRJNA295807	SAMN04090007	GCA_002904985.1		LKOH00000000			Illumina MiSeq	250.0x	CLC NGS Cell v. 8.0
1280.21	Staphylococcus aureus strain 0141-0204-2007		1280	131567;2;1783272;1239;91061;1385;90964;1279;1280	cellular organisms;Bacteria;Terrabacteria group;Firmicutes;Bacilli;Bacillales;Staphylococcaceae;Staphylococcus;Staphylococcus aureus	Bacteria	Bacteria	Firmicutes	Bacilli	Bacillales	Staphylococcaceae	Staphylococcus	Staphylococcus aureus	WGS	0141-0204-2007				MLST.Staphylococcus_aureus.8												genotype:ST8				Good	2019-05-22T00:00:00Z			PRJNA541565	SAMN11587785	GCA_005774725.1		VBVT00000000			Illumina HiSeq	310.0x	SPAdes v. 3.11.1.
1280.94	Staphylococcus aureus C00001120		1280	131567;2;1783272;1239;91061;1385;90964;1279;1280	cellular organisms;Bacteria;Terrabacteria group;Firmicutes;Bacilli;Bacillales;Staphylococcaceae;Staphylococcus;Staphylococcus aureus	Bacteria	Bacteria	Firmicutes	Bacilli	Bacillales	Staphylococcaceae	Staphylococcus	Staphylococcus aureus	WGS	C00001120				MLST.Staphylococcus_aureus.2439												sequence type (st):2439				Good		26686880		PRJEB5225	SAMEA2335114		ERR410079
1280.26	Staphylococcus aureus strain 1570-88		1280	131567;2;1783272;1239;91061;1385;90964;1279;1280	cellular organisms;Bacteria;Terrabacteria group;Firmicutes;Bacilli;Bacillales;Staphylococcaceae;Staphylococcus;Staphylococcus aureus	Bacteria	Bacteria	Firmicutes	Bacilli	Bacillales	Staphylococcaceae	Staphylococcus	Staphylococcus aureus	WGS	1570-88				MLST.Staphylococcus_aureus.1												mlst:1				Good		29729180			SAMEA104602072		ERS2213354				Illumina MiSeq
1280.8	Staphylococcus aureus C00001252		1280	131567;2;1783272;1239;91061;1385;90964;1279;1280	cellular organisms;Bacteria;Terrabacteria group;Firmicutes;Bacilli;Bacillales;Staphylococcaceae;Staphylococcus;Staphylococcus aureus	Bacteria	Bacteria	Firmicutes	Bacilli	Bacillales	Staphylococcaceae	Staphylococcus	Staphylococcus aureus	WGS	C00001252				MLST.Staphylococcus_aureus.15												sequence type (st):15				Good		26686880		PRJEB5261	SAMEA2340440		ERR418923
1280.99	Staphylococcus aureus C00008637		1280	131567;2;1783272;1239;91061;1385;90964;1279;1280	cellular organisms;Bacteria;Terrabacteria group;Firmicutes;Bacilli;Bacillales;Staphylococcaceae;Staphylococcus;Staphylococcus aureus	Bacteria	Bacteria	Firmicutes	Bacilli	Bacillales	Staphylococcaceae	Staphylococcus	Staphylococcus aureus	WGS	C00008637				MLST.Staphylococcus_aureus.36												sequence type (st):36				Good		26686880		PRJEB5261	SAMEA2340308		ERR418791
1280.87	Staphylococcus aureus C00007099		1280	131567;2;1783272;1239;91061;1385;90964;1279;1280	cellular organisms;Bacteria;Terrabacteria group;Firmicutes;Bacilli;Bacillales;Staphylococcaceae;Staphylococcus;Staphylococcus aureus	Bacteria	Bacteria	Firmicutes	Bacilli	Bacillales	Staphylococcaceae	Staphylococcus	Staphylococcus aureus	WGS	C00007099				MLST.Staphylococcus_aureus.15												sequence type (st):15				Good		26686880		PRJEB5261	SAMEA2340281		ERR418764
1280.1	Staphylococcus aureus C00013363		1280	131567;2;1783272;1239;91061;1385;90964;1279;1280	cellular organisms;Bacteria;Terrabacteria group;Firmicutes;Bacilli;Bacillales;Staphylococcaceae;Staphylococcus;Staphylococcus aureus	Bacteria	Bacteria	Firmicutes	Bacilli	Bacillales	Staphylococcaceae	Staphylococcus	Staphylococcus aureus	WGS	C00013363				MLST.Staphylococcus_aureus.45												sequence type (st):45				Good		26686880		PRJEB5261	SAMEA2340713		ERR419196
1280.3	Staphylococcus aureus strain HICF0531		1280	131567;2;1783272;1239;91061;1385;90964;1279;1280	cellular organisms;Bacteria;Terrabacteria group;Firmicutes;Bacilli;Bacillales;Staphylococcaceae;Staphylococcus;Staphylococcus aureus	Bacteria	Bacteria	Firmicutes	Bacilli	Bacillales	Staphylococcaceae	Staphylococcus	Staphylococcus aureus	WGS	HICF0531				45																Good		32025709					ERR3826362				Illumina MiniSeq
1280.3	Staphylococcus aureus strain HICF0539		1280	131567;2;1783272;1239;91061;1385;90964;1279;1280	cellular organisms;Bacteria;Terrabacteria group;Firmicutes;Bacilli;Bacillales;Staphylococcaceae;Staphylococcus;Staphylococcus aureus	Bacteria	Bacteria	Firmicutes	Bacilli	Bacillales	Staphylococcaceae	Staphylococcus	Staphylococcus aureus	WGS	HICF0539				22																Good		32025709					ERR3826370				Illumina MiniSeq
1280.3	Staphylococcus aureus strain HICF0953		1280	131567;2;1783272;1239;91061;1385;90964;1279;1280	cellular organisms;Bacteria;Terrabacteria group;Firmicutes;Bacilli;Bacillales;Staphylococcaceae;Staphylococcus;Staphylococcus aureus	Bacteria	Bacteria	Firmicutes	Bacilli	Bacillales	Staphylococcaceae	Staphylococcus	Staphylococcus aureus	WGS	HICF0953				22																Good		32025709					ERR3826723				Illumina MiniSeq
1280.8	Staphylococcus aureus C00001196		1280	131567;2;1783272;1239;91061;1385;90964;1279;1280	cellular organisms;Bacteria;Terrabacteria group;Firmicutes;Bacilli;Bacillales;Staphylococcaceae;Staphylococcus;Staphylococcus aureus	Bacteria	Bacteria	Firmicutes	Bacilli	Bacillales	Staphylococcaceae	Staphylococcus	Staphylococcus aureus	WGS	C00001196				MLST.Staphylococcus_aureus.30												sequence type (st):30				Good		26686880		PRJEB5261	SAMEA2340384		ERR418867
1280.3	Staphylococcus aureus strain HICF0771		1280	131567;2;1783272;1239;91061;1385;90964;1279;1280	cellular organisms;Bacteria;Terrabacteria group;Firmicutes;Bacilli;Bacillales;Staphylococcaceae;Staphylococcus;Staphylococcus aureus	Bacteria	Bacteria	Firmicutes	Bacilli	Bacillales	Staphylococcaceae	Staphylococcus	Staphylococcus aureus	WGS	HICF0771				45																Good		32025709					ERR3826573				Illumina MiniSeq
1280.3	Staphylococcus aureus strain HICF0002		1280	131567;2;1783272;1239;91061;1385;90964;1279;1280	cellular organisms;Bacteria;Terrabacteria group;Firmicutes;Bacilli;Bacillales;Staphylococcaceae;Staphylococcus;Staphylococcus aureus	Bacteria	Bacteria	Firmicutes	Bacilli	Bacillales	Staphylococcaceae	Staphylococcus	Staphylococcus aureus	WGS	HICF0002				22																Good		32025709					ERR3826070				Illumina MiniSeq
1280.3	Staphylococcus aureus strain HICF0532		1280	131567;2;1783272;1239;91061;1385;90964;1279;1280	cellular organisms;Bacteria;Terrabacteria group;Firmicutes;Bacilli;Bacillales;Staphylococcaceae;Staphylococcus;Staphylococcus aureus	Bacteria	Bacteria	Firmicutes	Bacilli	Bacillales	Staphylococcaceae	Staphylococcus	Staphylococcus aureus	WGS	HICF0532				22																Good		32025709					ERR3826363				Illumina MiniSeq
1281	Staphylococcus aureus C00013156		1280	131567;2;1783272;1239;91061;1385;90964;1279;1280	cellular organisms;Bacteria;Terrabacteria group;Firmicutes;Bacilli;Bacillales;Staphylococcaceae;Staphylococcus;Staphylococcus aureus	Bacteria	Bacteria	Firmicutes	Bacilli	Bacillales	Staphylococcaceae	Staphylococcus	Staphylococcus aureus	WGS	C00013156				MLST.Staphylococcus_aureus.3451												sequence type (st):NA				Good		26686880		PRJEB5261	SAMEA2340568		ERR419051
1280.3	Staphylococcus aureus strain HICF0275		1280	131567;2;1783272;1239;91061;1385;90964;1279;1280	cellular organisms;Bacteria;Terrabacteria group;Firmicutes;Bacilli;Bacillales;Staphylococcaceae;Staphylococcus;Staphylococcus aureus	Bacteria	Bacteria	Firmicutes	Bacilli	Bacillales	Staphylococcaceae	Staphylococcus	Staphylococcus aureus	WGS	HICF0275				45																Good		32025709					ERR3826146				Illumina MiniSeq
1280.3	Staphylococcus aureus strain HICF0455		1280	131567;2;1783272;1239;91061;1385;90964;1279;1280	cellular organisms;Bacteria;Terrabacteria group;Firmicutes;Bacilli;Bacillales;Staphylococcaceae;Staphylococcus;Staphylococcus aureus	Bacteria	Bacteria	Firmicutes	Bacilli	Bacillales	Staphylococcaceae	Staphylococcus	Staphylococcus aureus	WGS	HICF0455				22																Good		32025709					ERR3826295				Illumina MiniSeq
1280.85	Staphylococcus aureus C00000852		1280	131567;2;1783272;1239;91061;1385;90964;1279;1280	cellular organisms;Bacteria;Terrabacteria group;Firmicutes;Bacilli;Bacillales;Staphylococcaceae;Staphylococcus;Staphylococcus aureus	Bacteria	Bacteria	Firmicutes	Bacilli	Bacillales	Staphylococcaceae	Staphylococcus	Staphylococcus aureus	WGS	C00000852				MLST.Staphylococcus_aureus.22												sequence type (st):22				Good		26686880		PRJEB5261	SAMEA2339878		ERR418361
1280.3	Staphylococcus aureus strain HICF0686		1280	131567;2;1783272;1239;91061;1385;90964;1279;1280	cellular organisms;Bacteria;Terrabacteria group;Firmicutes;Bacilli;Bacillales;Staphylococcaceae;Staphylococcus;Staphylococcus aureus	Bacteria	Bacteria	Firmicutes	Bacilli	Bacillales	Staphylococcaceae	Staphylococcus	Staphylococcus aureus	WGS	HICF0686				22																Good		32025709					ERR3826496				Illumina MiniSeq
1280.3	Staphylococcus aureus strain HICF0084		1280	131567;2;1783272;1239;91061;1385;90964;1279;1280	cellular organisms;Bacteria;Terrabacteria group;Firmicutes;Bacilli;Bacillales;Staphylococcaceae;Staphylococcus;Staphylococcus aureus	Bacteria	Bacteria	Firmicutes	Bacilli	Bacillales	Staphylococcaceae	Staphylococcus	Staphylococcus aureus	WGS	HICF0084				22																Good		32025709					ERR3826775				Illumina MiniSeq
1280.94	Staphylococcus aureus C00001133		1280	131567;2;1783272;1239;91061;1385;90964;1279;1280	cellular organisms;Bacteria;Terrabacteria group;Firmicutes;Bacilli;Bacillales;Staphylococcaceae;Staphylococcus;Staphylococcus aureus	Bacteria	Bacteria	Firmicutes	Bacilli	Bacillales	Staphylococcaceae	Staphylococcus	Staphylococcus aureus	WGS	C00001133				MLST.Staphylococcus_aureus.2440												sequence type (st):2440				Good		26686880		PRJEB5225	SAMEA2335127		ERR410092
1280.26	Staphylococcus aureus strain 1271-32		1280	131567;2;1783272;1239;91061;1385;90964;1279;1280	cellular organisms;Bacteria;Terrabacteria group;Firmicutes;Bacilli;Bacillales;Staphylococcaceae;Staphylococcus;Staphylococcus aureus	Bacteria	Bacteria	Firmicutes	Bacilli	Bacillales	Staphylococcaceae	Staphylococcus	Staphylococcus aureus	WGS	1271-32				MLST.Staphylococcus_aureus.6												mlst:6				Good		29729180			SAMEA104602113		ERS2213395				Illumina MiSeq
1280.3	Staphylococcus aureus strain HICF0434		1280	131567;2;1783272;1239;91061;1385;90964;1279;1280	cellular organisms;Bacteria;Terrabacteria group;Firmicutes;Bacilli;Bacillales;Staphylococcaceae;Staphylococcus;Staphylococcus aureus	Bacteria	Bacteria	Firmicutes	Bacilli	Bacillales	Staphylococcaceae	Staphylococcus	Staphylococcus aureus	WGS	HICF0434				45																Good		32025709					ERR3826279				Illumina MiniSeq
1280.3	Staphylococcus aureus strain HICF0621		1280	131567;2;1783272;1239;91061;1385;90964;1279;1280	cellular organisms;Bacteria;Terrabacteria group;Firmicutes;Bacilli;Bacillales;Staphylococcaceae;Staphylococcus;Staphylococcus aureus	Bacteria	Bacteria	Firmicutes	Bacilli	Bacillales	Staphylococcaceae	Staphylococcus	Staphylococcus aureus	WGS	HICF0621				45																Good		32025709					ERR3826440				Illumina MiniSeq
1280.11	Staphylococcus aureus strain 3688STDY6124829		1280	131567;2;1783272;1239;91061;1385;90964;1279;1280	cellular organisms;Bacteria;Terrabacteria group;Firmicutes;Bacilli;Bacillales;Staphylococcaceae;Staphylococcus;Staphylococcus aureus	Bacteria	Bacteria	Firmicutes	Bacilli	Bacillales	Staphylococcaceae	Staphylococcus	Staphylococcus aureus	WGS	3688STDY6124829				MLST.Staphylococcus_aureus.121																Good	2016-11-23T00:00:00Z	26806258		PRJEB9575	SAMEA3448850	GCF_900125495.1		FQGF00000000
1280.3	Staphylococcus aureus strain HICF0637		1280	131567;2;1783272;1239;91061;1385;90964;1279;1280	cellular organisms;Bacteria;Terrabacteria group;Firmicutes;Bacilli;Bacillales;Staphylococcaceae;Staphylococcus;Staphylococcus aureus	Bacteria	Bacteria	Firmicutes	Bacilli	Bacillales	Staphylococcaceae	Staphylococcus	Staphylococcus aureus	WGS	HICF0637				5																Good		32025709					ERR3826452				Illumina MiniSeq
1280.88	Staphylococcus aureus C00001241		1280	131567;2;1783272;1239;91061;1385;90964;1279;1280	cellular organisms;Bacteria;Terrabacteria group;Firmicutes;Bacilli;Bacillales;Staphylococcaceae;Staphylococcus;Staphylococcus aureus	Bacteria	Bacteria	Firmicutes	Bacilli	Bacillales	Staphylococcaceae	Staphylococcus	Staphylococcus aureus	WGS	C00001241				MLST.Staphylococcus_aureus.30												sequence type (st):30				Good		26686880		PRJEB5261	SAMEA2340429		ERR418912
1280.3	Staphylococcus aureus strain HICF0806		1280	131567;2;1783272;1239;91061;1385;90964;1279;1280	cellular organisms;Bacteria;Terrabacteria group;Firmicutes;Bacilli;Bacillales;Staphylococcaceae;Staphylococcus;Staphylococcus aureus	Bacteria	Bacteria	Firmicutes	Bacilli	Bacillales	Staphylococcaceae	Staphylococcus	Staphylococcus aureus	WGS	HICF0806				22																Good		32025709					ERR3826601				Illumina MiniSeq
1280.3	Staphylococcus aureus strain HICF0587		1280	131567;2;1783272;1239;91061;1385;90964;1279;1280	cellular organisms;Bacteria;Terrabacteria group;Firmicutes;Bacilli;Bacillales;Staphylococcaceae;Staphylococcus;Staphylococcus aureus	Bacteria	Bacteria	Firmicutes	Bacilli	Bacillales	Staphylococcaceae	Staphylococcus	Staphylococcus aureus	WGS	HICF0587				45																Good		32025709					ERR3826409				Illumina MiniSeq
1280.26	Staphylococcus aureus strain 1547-74		1280	131567;2;1783272;1239;91061;1385;90964;1279;1280	cellular organisms;Bacteria;Terrabacteria group;Firmicutes;Bacilli;Bacillales;Staphylococcaceae;Staphylococcus;Staphylococcus aureus	Bacteria	Bacteria	Firmicutes	Bacilli	Bacillales	Staphylococcaceae	Staphylococcus	Staphylococcus aureus	WGS	1547-74				MLST.Staphylococcus_aureus.5												mlst:5				Good		29729180			SAMEA104602067		ERS2213349				Illumina MiSeq
1280.97	Staphylococcus aureus C00001237		1280	131567;2;1783272;1239;91061;1385;90964;1279;1280	cellular organisms;Bacteria;Terrabacteria group;Firmicutes;Bacilli;Bacillales;Staphylococcaceae;Staphylococcus;Staphylococcus aureus	Bacteria	Bacteria	Firmicutes	Bacilli	Bacillales	Staphylococcaceae	Staphylococcus	Staphylococcus aureus	WGS	C00001237				MLST.Staphylococcus_aureus.22												sequence type (st):22				Good		26686880		PRJEB5261	SAMEA2340425		ERR418908
1280.85	Staphylococcus aureus C00003089		1280	131567;2;1783272;1239;91061;1385;90964;1279;1280	cellular organisms;Bacteria;Terrabacteria group;Firmicutes;Bacilli;Bacillales;Staphylococcaceae;Staphylococcus;Staphylococcus aureus	Bacteria	Bacteria	Firmicutes	Bacilli	Bacillales	Staphylococcaceae	Staphylococcus	Staphylococcus aureus	WGS	C00003089				MLST.Staphylococcus_aureus.30												sequence type (st):30				Good		26686880		PRJEB5261	SAMEA2339929		ERR418412
1280.97	Staphylococcus aureus C00001258		1280	131567;2;1783272;1239;91061;1385;90964;1279;1280	cellular organisms;Bacteria;Terrabacteria group;Firmicutes;Bacilli;Bacillales;Staphylococcaceae;Staphylococcus;Staphylococcus aureus	Bacteria	Bacteria	Firmicutes	Bacilli	Bacillales	Staphylococcaceae	Staphylococcus	Staphylococcus aureus	WGS	C00001258				MLST.Staphylococcus_aureus.15												sequence type (st):15				Good		26686880		PRJEB5261	SAMEA2340446		ERR418929
1280.3	Staphylococcus aureus strain HICF0856		1280	131567;2;1783272;1239;91061;1385;90964;1279;1280	cellular organisms;Bacteria;Terrabacteria group;Firmicutes;Bacilli;Bacillales;Staphylococcaceae;Staphylococcus;Staphylococcus aureus	Bacteria	Bacteria	Firmicutes	Bacilli	Bacillales	Staphylococcaceae	Staphylococcus	Staphylococcus aureus	WGS	HICF0856				1																Good		32025709					ERR3826643				Illumina MiniSeq
1280.74	Staphylococcus aureus C00007072		1280	131567;2;1783272;1239;91061;1385;90964;1279;1280	cellular organisms;Bacteria;Terrabacteria group;Firmicutes;Bacilli;Bacillales;Staphylococcaceae;Staphylococcus;Staphylococcus aureus	Bacteria	Bacteria	Firmicutes	Bacilli	Bacillales	Staphylococcaceae	Staphylococcus	Staphylococcus aureus	WGS	C00007072				MLST.Staphylococcus_aureus.30												sequence type (st):30				Good		26686880		PRJEB5261	SAMEA2340257		ERR418740
1280.81	Staphylococcus aureus C00012822		1280	131567;2;1783272;1239;91061;1385;90964;1279;1280	cellular organisms;Bacteria;Terrabacteria group;Firmicutes;Bacilli;Bacillales;Staphylococcaceae;Staphylococcus;Staphylococcus aureus	Bacteria	Bacteria	Firmicutes	Bacilli	Bacillales	Staphylococcaceae	Staphylococcus	Staphylococcus aureus	WGS	C00012822				MLST.Staphylococcus_aureus.8												sequence type (st):8				Good		26686880		PRJEB5261	SAMEA2340554		ERR419037
1280.3	Staphylococcus aureus strain HICF0092		1280	131567;2;1783272;1239;91061;1385;90964;1279;1280	cellular organisms;Bacteria;Terrabacteria group;Firmicutes;Bacilli;Bacillales;Staphylococcaceae;Staphylococcus;Staphylococcus aureus	Bacteria	Bacteria	Firmicutes	Bacilli	Bacillales	Staphylococcaceae	Staphylococcus	Staphylococcus aureus	WGS	HICF0092				45																Good		32025709					ERR3826782				Illumina MiniSeq
1280.3	Staphylococcus aureus strain HICF0912		1280	131567;2;1783272;1239;91061;1385;90964;1279;1280	cellular organisms;Bacteria;Terrabacteria group;Firmicutes;Bacilli;Bacillales;Staphylococcaceae;Staphylococcus;Staphylococcus aureus	Bacteria	Bacteria	Firmicutes	Bacilli	Bacillales	Staphylococcaceae	Staphylococcus	Staphylococcus aureus	WGS	HICF0912				22																Good		32025709					ERR3826687				Illumina MiniSeq
1280.16	Staphylococcus aureus strain HCW05_031214		1280	131567;2;1783272;1239;91061;1385;90964;1279;1280	cellular organisms;Bacteria;Terrabacteria group;Firmicutes;Bacilli;Bacillales;Staphylococcaceae;Staphylococcus;Staphylococcus aureus	Bacteria	Bacteria	Firmicutes	Bacilli	Bacillales	Staphylococcaceae	Staphylococcus	Staphylococcus aureus	WGS	HCW05_031214				152												genotype:t355				Good	2018-01-29T00:00:00Z	28704546		PRJNA295807	SAMN04090006	GCA_002904915.1		LKOF00000000			Illumina MiSeq	250.0x	CLC NGS Cell v. 8.0
1280.83	Staphylococcus aureus C00013341		1280	131567;2;1783272;1239;91061;1385;90964;1279;1280	cellular organisms;Bacteria;Terrabacteria group;Firmicutes;Bacilli;Bacillales;Staphylococcaceae;Staphylococcus;Staphylococcus aureus	Bacteria	Bacteria	Firmicutes	Bacilli	Bacillales	Staphylococcaceae	Staphylococcus	Staphylococcus aureus	WGS	C00013341				MLST.Staphylococcus_aureus.59												sequence type (st):59				Good		26686880		PRJEB5261	SAMEA2340691		ERR419174
1280.94	Staphylococcus aureus C00001115		1280	131567;2;1783272;1239;91061;1385;90964;1279;1280	cellular organisms;Bacteria;Terrabacteria group;Firmicutes;Bacilli;Bacillales;Staphylococcaceae;Staphylococcus;Staphylococcus aureus	Bacteria	Bacteria	Firmicutes	Bacilli	Bacillales	Staphylococcaceae	Staphylococcus	Staphylococcus aureus	WGS	C00001115				MLST.Staphylococcus_aureus.34												sequence type (st):34				Good		26686880		PRJEB5225	SAMEA2335109		ERR410074
1280.94	Staphylococcus aureus C00000835		1280	131567;2;1783272;1239;91061;1385;90964;1279;1280	cellular organisms;Bacteria;Terrabacteria group;Firmicutes;Bacilli;Bacillales;Staphylococcaceae;Staphylococcus;Staphylococcus aureus	Bacteria	Bacteria	Firmicutes	Bacilli	Bacillales	Staphylococcaceae	Staphylococcus	Staphylococcus aureus	WGS	C00000835				MLST.Staphylococcus_aureus.36												sequence type (st):36				Good		26686880		PRJEB5261	SAMEA2339865		ERR418348
1280.8	Staphylococcus aureus C00001211		1280	131567;2;1783272;1239;91061;1385;90964;1279;1280	cellular organisms;Bacteria;Terrabacteria group;Firmicutes;Bacilli;Bacillales;Staphylococcaceae;Staphylococcus;Staphylococcus aureus	Bacteria	Bacteria	Firmicutes	Bacilli	Bacillales	Staphylococcaceae	Staphylococcus	Staphylococcus aureus	WGS	C00001211				MLST.Staphylococcus_aureus.30												sequence type (st):30				Good		26686880		PRJEB5261	SAMEA2340399		ERR418882
1280.16	Staphylococcus aureus strain N05B_191214		1280	131567;2;1783272;1239;91061;1385;90964;1279;1280	cellular organisms;Bacteria;Terrabacteria group;Firmicutes;Bacilli;Bacillales;Staphylococcaceae;Staphylococcus;Staphylococcus aureus	Bacteria	Bacteria	Firmicutes	Bacilli	Bacillales	Staphylococcaceae	Staphylococcus	Staphylococcus aureus	WGS	N05B_191214				250												genotype:t928				Good	2018-01-29T00:00:00Z	28704546		PRJNA295807	SAMN04089976	GCA_002904715.1		NGVQ00000000			Illumina MiSeq	250.0x	CLC NGS Cell v. 8.0
1280.26	Staphylococcus aureus strain 1511-54		1280	131567;2;1783272;1239;91061;1385;90964;1279;1280	cellular organisms;Bacteria;Terrabacteria group;Firmicutes;Bacilli;Bacillales;Staphylococcaceae;Staphylococcus;Staphylococcus aureus	Bacteria	Bacteria	Firmicutes	Bacilli	Bacillales	Staphylococcaceae	Staphylococcus	Staphylococcus aureus	WGS	1511-54				MLST.Staphylococcus_aureus.5												mlst:5				Good		29729180			SAMEA104602058		ERS2213340				Illumina MiSeq
1280.26	Staphylococcus aureus strain 1091-13		1280	131567;2;1783272;1239;91061;1385;90964;1279;1280	cellular organisms;Bacteria;Terrabacteria group;Firmicutes;Bacilli;Bacillales;Staphylococcaceae;Staphylococcus;Staphylococcus aureus	Bacteria	Bacteria	Firmicutes	Bacilli	Bacillales	Staphylococcaceae	Staphylococcus	Staphylococcus aureus	WGS	1091-13				MLST.Staphylococcus_aureus.22												mlst:22				Good		29729180			SAMEA104602097		ERS2213379				Illumina MiSeq
1280.98	Staphylococcus aureus C00003154		1280	131567;2;1783272;1239;91061;1385;90964;1279;1280	cellular organisms;Bacteria;Terrabacteria group;Firmicutes;Bacilli;Bacillales;Staphylococcaceae;Staphylococcus;Staphylococcus aureus	Bacteria	Bacteria	Firmicutes	Bacilli	Bacillales	Staphylococcaceae	Staphylococcus	Staphylococcus aureus	WGS	C00003154				MLST.Staphylococcus_aureus.36												sequence type (st):36				Good		26686880		PRJEB5261	SAMEA2339988		ERR418471
1280.3	Staphylococcus aureus strain HICF0896		1280	131567;2;1783272;1239;91061;1385;90964;1279;1280	cellular organisms;Bacteria;Terrabacteria group;Firmicutes;Bacilli;Bacillales;Staphylococcaceae;Staphylococcus;Staphylococcus aureus	Bacteria	Bacteria	Firmicutes	Bacilli	Bacillales	Staphylococcaceae	Staphylococcus	Staphylococcus aureus	WGS	HICF0896				5																Good		32025709					ERR3826675				Illumina MiniSeq
1280.87	Staphylococcus aureus C00000786		1280	131567;2;1783272;1239;91061;1385;90964;1279;1280	cellular organisms;Bacteria;Terrabacteria group;Firmicutes;Bacilli;Bacillales;Staphylococcaceae;Staphylococcus;Staphylococcus aureus	Bacteria	Bacteria	Firmicutes	Bacilli	Bacillales	Staphylococcaceae	Staphylococcus	Staphylococcus aureus	WGS	C00000786				MLST.Staphylococcus_aureus.36												sequence type (st):36				Good		26686880		PRJEB5261	SAMEA2339837		ERR418320
1280.94	Staphylococcus aureus C00001101		1280	131567;2;1783272;1239;91061;1385;90964;1279;1280	cellular organisms;Bacteria;Terrabacteria group;Firmicutes;Bacilli;Bacillales;Staphylococcaceae;Staphylococcus;Staphylococcus aureus	Bacteria	Bacteria	Firmicutes	Bacilli	Bacillales	Staphylococcaceae	Staphylococcus	Staphylococcus aureus	WGS	C00001101				MLST.Staphylococcus_aureus.45												sequence type (st):45				Good		26686880		PRJEB5225	SAMEA2335095		ERR410060
1280.3	Staphylococcus aureus strain HICF0355		1280	131567;2;1783272;1239;91061;1385;90964;1279;1280	cellular organisms;Bacteria;Terrabacteria group;Firmicutes;Bacilli;Bacillales;Staphylococcaceae;Staphylococcus;Staphylococcus aureus	Bacteria	Bacteria	Firmicutes	Bacilli	Bacillales	Staphylococcaceae	Staphylococcus	Staphylococcus aureus	WGS	HICF0355				22																Good		32025709					ERR3826214				Illumina MiniSeq
1280.3	Staphylococcus aureus strain HICF0906		1280	131567;2;1783272;1239;91061;1385;90964;1279;1280	cellular organisms;Bacteria;Terrabacteria group;Firmicutes;Bacilli;Bacillales;Staphylococcaceae;Staphylococcus;Staphylococcus aureus	Bacteria	Bacteria	Firmicutes	Bacilli	Bacillales	Staphylococcaceae	Staphylococcus	Staphylococcus aureus	WGS	HICF0906				130																Good		32025709					ERR3826683				Illumina MiniSeq
1280.98	Staphylococcus aureus C00003139		1280	131567;2;1783272;1239;91061;1385;90964;1279;1280	cellular organisms;Bacteria;Terrabacteria group;Firmicutes;Bacilli;Bacillales;Staphylococcaceae;Staphylococcus;Staphylococcus aureus	Bacteria	Bacteria	Firmicutes	Bacilli	Bacillales	Staphylococcaceae	Staphylococcus	Staphylococcus aureus	WGS	C00003139				MLST.Staphylococcus_aureus.15												sequence type (st):15				Good		26686880		PRJEB5261	SAMEA2339974		ERR418457
1280.3	Staphylococcus aureus strain HICF0820		1280	131567;2;1783272;1239;91061;1385;90964;1279;1280	cellular organisms;Bacteria;Terrabacteria group;Firmicutes;Bacilli;Bacillales;Staphylococcaceae;Staphylococcus;Staphylococcus aureus	Bacteria	Bacteria	Firmicutes	Bacilli	Bacillales	Staphylococcaceae	Staphylococcus	Staphylococcus aureus	WGS	HICF0820				2371																Good		32025709					ERR3826612				Illumina MiniSeq
1280.11	Staphylococcus aureus strain 3688STDY6125024		1280	131567;2;1783272;1239;91061;1385;90964;1279;1280	cellular organisms;Bacteria;Terrabacteria group;Firmicutes;Bacilli;Bacillales;Staphylococcaceae;Staphylococcus;Staphylococcus aureus	Bacteria	Bacteria	Firmicutes	Bacilli	Bacillales	Staphylococcaceae	Staphylococcus	Staphylococcus aureus	WGS	3688STDY6125024				MLST.Staphylococcus_aureus.121																Good	2016-11-23T00:00:00Z	26806258		PRJEB9575	SAMEA3449032	GCF_900125125.1		FQEX00000000
1280.26	Staphylococcus aureus strain 1464-27		1280	131567;2;1783272;1239;91061;1385;90964;1279;1280	cellular organisms;Bacteria;Terrabacteria group;Firmicutes;Bacilli;Bacillales;Staphylococcaceae;Staphylococcus;Staphylococcus aureus	Bacteria	Bacteria	Firmicutes	Bacilli	Bacillales	Staphylococcaceae	Staphylococcus	Staphylococcus aureus	WGS	1464-27				MLST.Staphylococcus_aureus.8												mlst:8				Good		29729180			SAMEA104602049		ERS2213331				Illumina MiSeq
1280.16	Staphylococcus aureus strain 0257-2201-2015		1280	131567;2;1783272;1239;91061;1385;90964;1279;1280	cellular organisms;Bacteria;Terrabacteria group;Firmicutes;Bacilli;Bacillales;Staphylococcaceae;Staphylococcus;Staphylococcus aureus	Bacteria	Bacteria	Firmicutes	Bacilli	Bacillales	Staphylococcaceae	Staphylococcus	Staphylococcus aureus	WGS	0257-2201-2015				MLST.Staphylococcus_aureus.15																Good	2018-03-26T00:00:00Z			PRJNA431177	SAMN08456633	GCA_003017835.1		PQWU00000000			Illumina HiSeq	250x	CLC genomic workbench v. 7.0
1280.99	Staphylococcus aureus C00012781		1280	131567;2;1783272;1239;91061;1385;90964;1279;1280	cellular organisms;Bacteria;Terrabacteria group;Firmicutes;Bacilli;Bacillales;Staphylococcaceae;Staphylococcus;Staphylococcus aureus	Bacteria	Bacteria	Firmicutes	Bacilli	Bacillales	Staphylococcaceae	Staphylococcus	Staphylococcus aureus	WGS	C00012781				MLST.Staphylococcus_aureus.3470												sequence type (st):NA				Good		26686880		PRJEB5261	SAMEA2340513		ERR418996
1280.3	Staphylococcus aureus strain HICF0471		1280	131567;2;1783272;1239;91061;1385;90964;1279;1280	cellular organisms;Bacteria;Terrabacteria group;Firmicutes;Bacilli;Bacillales;Staphylococcaceae;Staphylococcus;Staphylococcus aureus	Bacteria	Bacteria	Firmicutes	Bacilli	Bacillales	Staphylococcaceae	Staphylococcus	Staphylococcus aureus	WGS	HICF0471				22																Good		32025709					ERR3826309				Illumina MiniSeq
1280.87	Staphylococcus aureus C00008947		1280	131567;2;1783272;1239;91061;1385;90964;1279;1280	cellular organisms;Bacteria;Terrabacteria group;Firmicutes;Bacilli;Bacillales;Staphylococcaceae;Staphylococcus;Staphylococcus aureus	Bacteria	Bacteria	Firmicutes	Bacilli	Bacillales	Staphylococcaceae	Staphylococcus	Staphylococcus aureus	WGS	C00008947				MLST.Staphylococcus_aureus.36												sequence type (st):36				Good		26686880		PRJEB5261	SAMEA2340311		ERR418794
1280.3	Staphylococcus aureus strain HICF0781		1280	131567;2;1783272;1239;91061;1385;90964;1279;1280	cellular organisms;Bacteria;Terrabacteria group;Firmicutes;Bacilli;Bacillales;Staphylococcaceae;Staphylococcus;Staphylococcus aureus	Bacteria	Bacteria	Firmicutes	Bacilli	Bacillales	Staphylococcaceae	Staphylococcus	Staphylococcus aureus	WGS	HICF0781				2625																Good		32025709					ERR3826582				Illumina MiniSeq
1280.16	Staphylococcus aureus strain N57_130515		1280	131567;2;1783272;1239;91061;1385;90964;1279;1280	cellular organisms;Bacteria;Terrabacteria group;Firmicutes;Bacilli;Bacillales;Staphylococcaceae;Staphylococcus;Staphylococcus aureus	Bacteria	Bacteria	Firmicutes	Bacilli	Bacillales	Staphylococcaceae	Staphylococcus	Staphylococcus aureus	WGS	N57_130515				3248												genotype:t127				Good	2018-01-29T00:00:00Z	28704546		PRJNA295807	SAMN04089985	GCA_002904935.1		LKOL00000000			Illumina MiSeq	250.0x	CLC NGS Cell v. 8.0
1280.97	Staphylococcus aureus C00001228		1280	131567;2;1783272;1239;91061;1385;90964;1279;1280	cellular organisms;Bacteria;Terrabacteria group;Firmicutes;Bacilli;Bacillales;Staphylococcaceae;Staphylococcus;Staphylococcus aureus	Bacteria	Bacteria	Firmicutes	Bacilli	Bacillales	Staphylococcaceae	Staphylococcus	Staphylococcus aureus	WGS	C00001228				MLST.Staphylococcus_aureus.22												sequence type (st):22				Good		26686880		PRJEB5261	SAMEA2340416		ERR418899
1280.87	Staphylococcus aureus C00003375		1280	131567;2;1783272;1239;91061;1385;90964;1279;1280	cellular organisms;Bacteria;Terrabacteria group;Firmicutes;Bacilli;Bacillales;Staphylococcaceae;Staphylococcus;Staphylococcus aureus	Bacteria	Bacteria	Firmicutes	Bacilli	Bacillales	Staphylococcaceae	Staphylococcus	Staphylococcus aureus	WGS	C00003375				MLST.Staphylococcus_aureus.34												sequence type (st):34				Good		26686880		PRJEB5261	SAMEA2340197		ERR418680
1280.11	Staphylococcus aureus strain 3688STDY6124846		1280	131567;2;1783272;1239;91061;1385;90964;1279;1280	cellular organisms;Bacteria;Terrabacteria group;Firmicutes;Bacilli;Bacillales;Staphylococcaceae;Staphylococcus;Staphylococcus aureus	Bacteria	Bacteria	Firmicutes	Bacilli	Bacillales	Staphylococcaceae	Staphylococcus	Staphylococcus aureus	WGS	3688STDY6124846				MLST.Staphylococcus_aureus.121																Good	2016-11-25T00:00:00Z	26806258		PRJEB9575	SAMEA3448867	GCF_900127865.1		FQPY00000000
1280.3	Staphylococcus aureus strain HICF0134		1280	131567;2;1783272;1239;91061;1385;90964;1279;1280	cellular organisms;Bacteria;Terrabacteria group;Firmicutes;Bacilli;Bacillales;Staphylococcaceae;Staphylococcus;Staphylococcus aureus	Bacteria	Bacteria	Firmicutes	Bacilli	Bacillales	Staphylococcaceae	Staphylococcus	Staphylococcus aureus	WGS	HICF0134				22																Good		32025709					ERR3826811				Illumina MiniSeq
1280.85	Staphylococcus aureus C00003249		1280	131567;2;1783272;1239;91061;1385;90964;1279;1280	cellular organisms;Bacteria;Terrabacteria group;Firmicutes;Bacilli;Bacillales;Staphylococcaceae;Staphylococcus;Staphylococcus aureus	Bacteria	Bacteria	Firmicutes	Bacilli	Bacillales	Staphylococcaceae	Staphylococcus	Staphylococcus aureus	WGS	C00003249				MLST.Staphylococcus_aureus.22												sequence type (st):22				Good		26686880		PRJEB5261	SAMEA2340079		ERR418562
1281	Staphylococcus aureus C00012817		1280	131567;2;1783272;1239;91061;1385;90964;1279;1280	cellular organisms;Bacteria;Terrabacteria group;Firmicutes;Bacilli;Bacillales;Staphylococcaceae;Staphylococcus;Staphylococcus aureus	Bacteria	Bacteria	Firmicutes	Bacilli	Bacillales	Staphylococcaceae	Staphylococcus	Staphylococcus aureus	WGS	C00012817				MLST.Staphylococcus_aureus.8												sequence type (st):8				Good		26686880		PRJEB5261	SAMEA2340549		ERR419032
1280.79	Staphylococcus aureus C00001129		1280	131567;2;1783272;1239;91061;1385;90964;1279;1280	cellular organisms;Bacteria;Terrabacteria group;Firmicutes;Bacilli;Bacillales;Staphylococcaceae;Staphylococcus;Staphylococcus aureus	Bacteria	Bacteria	Firmicutes	Bacilli	Bacillales	Staphylococcaceae	Staphylococcus	Staphylococcus aureus	WGS	C00001129				MLST.Staphylococcus_aureus.34												sequence type (st):34				Good		26686880		PRJEB5225	SAMEA2335123		ERR410088
1280.97	Staphylococcus aureus C00001281		1280	131567;2;1783272;1239;91061;1385;90964;1279;1280	cellular organisms;Bacteria;Terrabacteria group;Firmicutes;Bacilli;Bacillales;Staphylococcaceae;Staphylococcus;Staphylococcus aureus	Bacteria	Bacteria	Firmicutes	Bacilli	Bacillales	Staphylococcaceae	Staphylococcus	Staphylococcus aureus	WGS	C00001281				MLST.Staphylococcus_aureus.36												sequence type (st):36				Good		26686880		PRJEB5225	SAMEA2335168		ERR410133
1280.11	Staphylococcus aureus strain 3688STDY6124948		1280	131567;2;1783272;1239;91061;1385;90964;1279;1280	cellular organisms;Bacteria;Terrabacteria group;Firmicutes;Bacilli;Bacillales;Staphylococcaceae;Staphylococcus;Staphylococcus aureus	Bacteria	Bacteria	Firmicutes	Bacilli	Bacillales	Staphylococcaceae	Staphylococcus	Staphylococcus aureus	WGS	3688STDY6124948				MLST.Staphylococcus_aureus.121																Good	2016-11-25T00:00:00Z	26806258		PRJEB9575	SAMEA3448958	GCF_900128085.1		FQQV00000000
1280.98	Staphylococcus aureus C00003169		1280	131567;2;1783272;1239;91061;1385;90964;1279;1280	cellular organisms;Bacteria;Terrabacteria group;Firmicutes;Bacilli;Bacillales;Staphylococcaceae;Staphylococcus;Staphylococcus aureus	Bacteria	Bacteria	Firmicutes	Bacilli	Bacillales	Staphylococcaceae	Staphylococcus	Staphylococcus aureus	WGS	C00003169				MLST.Staphylococcus_aureus.3438																Good		26686880		PRJEB5261	SAMEA2340002		ERR418485
1280.85	Staphylococcus aureus C00003337		1280	131567;2;1783272;1239;91061;1385;90964;1279;1280	cellular organisms;Bacteria;Terrabacteria group;Firmicutes;Bacilli;Bacillales;Staphylococcaceae;Staphylococcus;Staphylococcus aureus	Bacteria	Bacteria	Firmicutes	Bacilli	Bacillales	Staphylococcaceae	Staphylococcus	Staphylococcus aureus	WGS	C00003337				MLST.Staphylococcus_aureus.25												sequence type (st):25				Good		26686880		PRJEB5261	SAMEA2340160		ERR418643
1280.92	Staphylococcus aureus 027_08		1280	131567;2;1783272;1239;91061;1385;90964;1279;1280	cellular organisms;Bacteria;Terrabacteria group;Firmicutes;Bacilli;Bacillales;Staphylococcaceae;Staphylococcus;Staphylococcus aureus	Bacteria	Bacteria	Firmicutes	Bacilli	Bacillales	Staphylococcaceae	Staphylococcus	Staphylococcus aureus	WGS	027_08				MLST.Staphylococcus_aureus.22												st:ST22				Good		25903077		PRJEB2295	SAMEA800197		ERR029356
1280.85	Staphylococcus aureus C00003336		1280	131567;2;1783272;1239;91061;1385;90964;1279;1280	cellular organisms;Bacteria;Terrabacteria group;Firmicutes;Bacilli;Bacillales;Staphylococcaceae;Staphylococcus;Staphylococcus aureus	Bacteria	Bacteria	Firmicutes	Bacilli	Bacillales	Staphylococcaceae	Staphylococcus	Staphylococcus aureus	WGS	C00003336				MLST.Staphylococcus_aureus.30												sequence type (st):30				Good		26686880		PRJEB5261	SAMEA2340159		ERR418642
1280.3	Staphylococcus aureus strain HICF0605		1280	131567;2;1783272;1239;91061;1385;90964;1279;1280	cellular organisms;Bacteria;Terrabacteria group;Firmicutes;Bacilli;Bacillales;Staphylococcaceae;Staphylococcus;Staphylococcus aureus	Bacteria	Bacteria	Firmicutes	Bacilli	Bacillales	Staphylococcaceae	Staphylococcus	Staphylococcus aureus	WGS	HICF0605				398																Good		32025709					ERR3826425				Illumina MiniSeq
1280.3	Staphylococcus aureus strain HICF0790		1280	131567;2;1783272;1239;91061;1385;90964;1279;1280	cellular organisms;Bacteria;Terrabacteria group;Firmicutes;Bacilli;Bacillales;Staphylococcaceae;Staphylococcus;Staphylococcus aureus	Bacteria	Bacteria	Firmicutes	Bacilli	Bacillales	Staphylococcaceae	Staphylococcus	Staphylococcus aureus	WGS	HICF0790				22																Good		32025709					ERR3826590				Illumina MiniSeq
1280.3	Staphylococcus aureus strain HICF0233		1280	131567;2;1783272;1239;91061;1385;90964;1279;1280	cellular organisms;Bacteria;Terrabacteria group;Firmicutes;Bacilli;Bacillales;Staphylococcaceae;Staphylococcus;Staphylococcus aureus	Bacteria	Bacteria	Firmicutes	Bacilli	Bacillales	Staphylococcaceae	Staphylococcus	Staphylococcus aureus	WGS	HICF0233				NOVEL*																Good		32025709					ERR3826851				Illumina MiniSeq
1280.11	Staphylococcus aureus strain 3688STDY6124824		1280	131567;2;1783272;1239;91061;1385;90964;1279;1280	cellular organisms;Bacteria;Terrabacteria group;Firmicutes;Bacilli;Bacillales;Staphylococcaceae;Staphylococcus;Staphylococcus aureus	Bacteria	Bacteria	Firmicutes	Bacilli	Bacillales	Staphylococcaceae	Staphylococcus	Staphylococcus aureus	WGS	3688STDY6124824				MLST.Staphylococcus_aureus.121																Good	2016-11-23T00:00:00Z	26806258		PRJEB9575	SAMEA3448845	GCF_900125455.1		FQGE00000000
1280.3	Staphylococcus aureus strain HICF0577		1280	131567;2;1783272;1239;91061;1385;90964;1279;1280	cellular organisms;Bacteria;Terrabacteria group;Firmicutes;Bacilli;Bacillales;Staphylococcaceae;Staphylococcus;Staphylococcus aureus	Bacteria	Bacteria	Firmicutes	Bacilli	Bacillales	Staphylococcaceae	Staphylococcus	Staphylococcus aureus	WGS	HICF0577				5																Good		32025709					ERR3826401				Illumina MiniSeq
1280.3	Staphylococcus aureus strain HICF0115		1280	131567;2;1783272;1239;91061;1385;90964;1279;1280	cellular organisms;Bacteria;Terrabacteria group;Firmicutes;Bacilli;Bacillales;Staphylococcaceae;Staphylococcus;Staphylococcus aureus	Bacteria	Bacteria	Firmicutes	Bacilli	Bacillales	Staphylococcaceae	Staphylococcus	Staphylococcus aureus	WGS	HICF0115				22																Good		32025709					ERR3826804				Illumina MiniSeq
1280.93	Staphylococcus aureus 142_07		1280	131567;2;1783272;1239;91061;1385;90964;1279;1280	cellular organisms;Bacteria;Terrabacteria group;Firmicutes;Bacilli;Bacillales;Staphylococcaceae;Staphylococcus;Staphylococcus aureus	Bacteria	Bacteria	Firmicutes	Bacilli	Bacillales	Staphylococcaceae	Staphylococcus	Staphylococcus aureus	WGS	142_07				MLST.Staphylococcus_aureus.22												st:ST22				Good		25903077		PRJEB2295	SAMEA800359		ERR030208
1280.3	Staphylococcus aureus strain HICF0403		1280	131567;2;1783272;1239;91061;1385;90964;1279;1280	cellular organisms;Bacteria;Terrabacteria group;Firmicutes;Bacilli;Bacillales;Staphylococcaceae;Staphylococcus;Staphylococcus aureus	Bacteria	Bacteria	Firmicutes	Bacilli	Bacillales	Staphylococcaceae	Staphylococcus	Staphylococcus aureus	WGS	HICF0403				152																Good		32025709					ERR3826254				Illumina MiniSeq
1280.74	Staphylococcus aureus C00007078		1280	131567;2;1783272;1239;91061;1385;90964;1279;1280	cellular organisms;Bacteria;Terrabacteria group;Firmicutes;Bacilli;Bacillales;Staphylococcaceae;Staphylococcus;Staphylococcus aureus	Bacteria	Bacteria	Firmicutes	Bacilli	Bacillales	Staphylococcaceae	Staphylococcus	Staphylococcus aureus	WGS	C00007078				MLST.Staphylococcus_aureus.15												sequence type (st):15				Good		26686880		PRJEB5261	SAMEA2340263		ERR418746
1280.99	Staphylococcus aureus C00003364		1280	131567;2;1783272;1239;91061;1385;90964;1279;1280	cellular organisms;Bacteria;Terrabacteria group;Firmicutes;Bacilli;Bacillales;Staphylococcaceae;Staphylococcus;Staphylococcus aureus	Bacteria	Bacteria	Firmicutes	Bacilli	Bacillales	Staphylococcaceae	Staphylococcus	Staphylococcus aureus	WGS	C00003364				MLST.Staphylococcus_aureus.1647												sequence type (st):1647				Good		26686880		PRJEB5261	SAMEA2340186		ERR418669
1280.11	Staphylococcus aureus strain 3688STDY6124935		1280	131567;2;1783272;1239;91061;1385;90964;1279;1280	cellular organisms;Bacteria;Terrabacteria group;Firmicutes;Bacilli;Bacillales;Staphylococcaceae;Staphylococcus;Staphylococcus aureus	Bacteria	Bacteria	Firmicutes	Bacilli	Bacillales	Staphylococcaceae	Staphylococcus	Staphylococcus aureus	WGS	3688STDY6124935				MLST.Staphylococcus_aureus.121																Good	2016-11-23T00:00:00Z	26806258		PRJEB9575	SAMEA3448945	GCF_900126285.1		FQJF00000000
1280.26	Staphylococcus aureus strain 1380-1-49		1280	131567;2;1783272;1239;91061;1385;90964;1279;1280	cellular organisms;Bacteria;Terrabacteria group;Firmicutes;Bacilli;Bacillales;Staphylococcaceae;Staphylococcus;Staphylococcus aureus	Bacteria	Bacteria	Firmicutes	Bacilli	Bacillales	Staphylococcaceae	Staphylococcus	Staphylococcus aureus	WGS	1380-1-49				MLST.Staphylococcus_aureus.5												mlst:5				Good		29729180			SAMEA104602127		ERS2213409				Illumina MiSeq
1280.83	Staphylococcus aureus C00013370		1280	131567;2;1783272;1239;91061;1385;90964;1279;1280	cellular organisms;Bacteria;Terrabacteria group;Firmicutes;Bacilli;Bacillales;Staphylococcaceae;Staphylococcus;Staphylococcus aureus	Bacteria	Bacteria	Firmicutes	Bacilli	Bacillales	Staphylococcaceae	Staphylococcus	Staphylococcus aureus	WGS	C00013370				MLST.Staphylococcus_aureus.59												sequence type (st):59				Good		26686880		PRJEB5261	SAMEA2340720		ERR419203
1280.98	Staphylococcus aureus C00003184		1280	131567;2;1783272;1239;91061;1385;90964;1279;1280	cellular organisms;Bacteria;Terrabacteria group;Firmicutes;Bacilli;Bacillales;Staphylococcaceae;Staphylococcus;Staphylococcus aureus	Bacteria	Bacteria	Firmicutes	Bacilli	Bacillales	Staphylococcaceae	Staphylococcus	Staphylococcus aureus	WGS	C00003184				MLST.Staphylococcus_aureus.188												sequence type (st):188				Good		26686880		PRJEB5261	SAMEA2340017		ERR418500
1280.11	Staphylococcus aureus strain 3688STDY6124899		1280	131567;2;1783272;1239;91061;1385;90964;1279;1280	cellular organisms;Bacteria;Terrabacteria group;Firmicutes;Bacilli;Bacillales;Staphylococcaceae;Staphylococcus;Staphylococcus aureus	Bacteria	Bacteria	Firmicutes	Bacilli	Bacillales	Staphylococcaceae	Staphylococcus	Staphylococcus aureus	WGS	3688STDY6124899				MLST.Staphylococcus_aureus.1292																Good	2016-11-23T00:00:00Z	26806258		PRJEB9575	SAMEA3448910	GCF_900125945.1		FQHY00000000
1280.3	Staphylococcus aureus strain HICF0754		1280	131567;2;1783272;1239;91061;1385;90964;1279;1280	cellular organisms;Bacteria;Terrabacteria group;Firmicutes;Bacilli;Bacillales;Staphylococcaceae;Staphylococcus;Staphylococcus aureus	Bacteria	Bacteria	Firmicutes	Bacilli	Bacillales	Staphylococcaceae	Staphylococcus	Staphylococcus aureus	WGS	HICF0754				1232																Good		32025709					ERR3826558				Illumina MiniSeq
1280.1	Staphylococcus aureus C00013322		1280	131567;2;1783272;1239;91061;1385;90964;1279;1280	cellular organisms;Bacteria;Terrabacteria group;Firmicutes;Bacilli;Bacillales;Staphylococcaceae;Staphylococcus;Staphylococcus aureus	Bacteria	Bacteria	Firmicutes	Bacilli	Bacillales	Staphylococcaceae	Staphylococcus	Staphylococcus aureus	WGS	C00013322				MLST.Staphylococcus_aureus.45												sequence type (st):45				Good		26686880		PRJEB5261	SAMEA2340672		ERR419155
1280.3	Staphylococcus aureus strain HICF0371		1280	131567;2;1783272;1239;91061;1385;90964;1279;1280	cellular organisms;Bacteria;Terrabacteria group;Firmicutes;Bacilli;Bacillales;Staphylococcaceae;Staphylococcus;Staphylococcus aureus	Bacteria	Bacteria	Firmicutes	Bacilli	Bacillales	Staphylococcaceae	Staphylococcus	Staphylococcus aureus	WGS	HICF0371				5																Good		32025709					ERR3826228				Illumina MiniSeq
1280.99	Staphylococcus aureus C00007103		1280	131567;2;1783272;1239;91061;1385;90964;1279;1280	cellular organisms;Bacteria;Terrabacteria group;Firmicutes;Bacilli;Bacillales;Staphylococcaceae;Staphylococcus;Staphylococcus aureus	Bacteria	Bacteria	Firmicutes	Bacilli	Bacillales	Staphylococcaceae	Staphylococcus	Staphylococcus aureus	WGS	C00007103				MLST.Staphylococcus_aureus.1534																Good		26686880		PRJEB5261	SAMEA2340285		ERR418768
1280.11	Staphylococcus aureus strain 3688STDY6124926		1280	131567;2;1783272;1239;91061;1385;90964;1279;1280	cellular organisms;Bacteria;Terrabacteria group;Firmicutes;Bacilli;Bacillales;Staphylococcaceae;Staphylococcus;Staphylococcus aureus	Bacteria	Bacteria	Firmicutes	Bacilli	Bacillales	Staphylococcaceae	Staphylococcus	Staphylococcus aureus	WGS	3688STDY6124926				MLST.Staphylococcus_aureus.25																Good	2016-11-23T00:00:00Z	26806258		PRJEB9575	SAMEA3448936	GCF_900126195.1		FQIV00000000
1280.17	Staphylococcus aureus strain AH018		1280	131567;2;1783272;1239;91061;1385;90964;1279;1280	cellular organisms;Bacteria;Terrabacteria group;Firmicutes;Bacilli;Bacillales;Staphylococcaceae;Staphylococcus;Staphylococcus aureus	Bacteria	Bacteria	Firmicutes	Bacilli	Bacillales	Staphylococcaceae	Staphylococcus	Staphylococcus aureus	WGS	AH018				ST9																Good	2018-07-10T00:00:00Z	29377579		PRJNA433074	SAMN08470338	GCA_003310885.1		PTCX00000000			Illumina HiSeq	250x	CLC Genomics Workbench v. 9
1280.26	Staphylococcus aureus strain 1258-29		1280	131567;2;1783272;1239;91061;1385;90964;1279;1280	cellular organisms;Bacteria;Terrabacteria group;Firmicutes;Bacilli;Bacillales;Staphylococcaceae;Staphylococcus;Staphylococcus aureus	Bacteria	Bacteria	Firmicutes	Bacilli	Bacillales	Staphylococcaceae	Staphylococcus	Staphylococcus aureus	WGS	1258-29				MLST.Staphylococcus_aureus.5												mlst:5				Good		29729180			SAMEA104602110		ERS2213392				Illumina MiSeq
1280.11	Staphylococcus aureus strain 3688STDY6124812		1280	131567;2;1783272;1239;91061;1385;90964;1279;1280	cellular organisms;Bacteria;Terrabacteria group;Firmicutes;Bacilli;Bacillales;Staphylococcaceae;Staphylococcus;Staphylococcus aureus	Bacteria	Bacteria	Firmicutes	Bacilli	Bacillales	Staphylococcaceae	Staphylococcus	Staphylococcus aureus	WGS	3688STDY6124812				MLST.Staphylococcus_aureus.121																Good	2016-11-23T00:00:00Z	26806258		PRJEB9575	SAMEA3448833	GCF_900125365.1		FQFT00000000
1280.3	Staphylococcus aureus strain HICF0601		1280	131567;2;1783272;1239;91061;1385;90964;1279;1280	cellular organisms;Bacteria;Terrabacteria group;Firmicutes;Bacilli;Bacillales;Staphylococcaceae;Staphylococcus;Staphylococcus aureus	Bacteria	Bacteria	Firmicutes	Bacilli	Bacillales	Staphylococcaceae	Staphylococcus	Staphylococcus aureus	WGS	HICF0601				130																Good		32025709					ERR3826421				Illumina MiniSeq
1280.3	Staphylococcus aureus strain HICF0832		1280	131567;2;1783272;1239;91061;1385;90964;1279;1280	cellular organisms;Bacteria;Terrabacteria group;Firmicutes;Bacilli;Bacillales;Staphylococcaceae;Staphylococcus;Staphylococcus aureus	Bacteria	Bacteria	Firmicutes	Bacilli	Bacillales	Staphylococcaceae	Staphylococcus	Staphylococcus aureus	WGS	HICF0832				121																Good		32025709					ERR3826623				Illumina MiniSeq
1280.86	Staphylococcus aureus C00000848		1280	131567;2;1783272;1239;91061;1385;90964;1279;1280	cellular organisms;Bacteria;Terrabacteria group;Firmicutes;Bacilli;Bacillales;Staphylococcaceae;Staphylococcus;Staphylococcus aureus	Bacteria	Bacteria	Firmicutes	Bacilli	Bacillales	Staphylococcaceae	Staphylococcus	Staphylococcus aureus	WGS	C00000848				MLST.Staphylococcus_aureus.22												sequence type (st):22				Good		26686880		PRJEB5261	SAMEA2339874		ERR418357
1280.11	Staphylococcus aureus strain 3688STDY6124859		1280	131567;2;1783272;1239;91061;1385;90964;1279;1280	cellular organisms;Bacteria;Terrabacteria group;Firmicutes;Bacilli;Bacillales;Staphylococcaceae;Staphylococcus;Staphylococcus aureus	Bacteria	Bacteria	Firmicutes	Bacilli	Bacillales	Staphylococcaceae	Staphylococcus	Staphylococcus aureus	WGS	3688STDY6124859				MLST.Staphylococcus_aureus.1155																Good	2016-11-23T00:00:00Z	26806258		PRJEB9575	SAMEA3448880	GCF_900125725.1		FQHE00000000
1280.3	Staphylococcus aureus strain HICF0708		1280	131567;2;1783272;1239;91061;1385;90964;1279;1280	cellular organisms;Bacteria;Terrabacteria group;Firmicutes;Bacilli;Bacillales;Staphylococcaceae;Staphylococcus;Staphylococcus aureus	Bacteria	Bacteria	Firmicutes	Bacilli	Bacillales	Staphylococcaceae	Staphylococcus	Staphylococcus aureus	WGS	HICF0708				22																Good		32025709					ERR3826518				Illumina MiniSeq
1281	Staphylococcus aureus C00012804		1280	131567;2;1783272;1239;91061;1385;90964;1279;1280	cellular organisms;Bacteria;Terrabacteria group;Firmicutes;Bacilli;Bacillales;Staphylococcaceae;Staphylococcus;Staphylococcus aureus	Bacteria	Bacteria	Firmicutes	Bacilli	Bacillales	Staphylococcaceae	Staphylococcus	Staphylococcus aureus	WGS	C00012804				MLST.Staphylococcus_aureus.15												sequence type (st):15				Good		26686880		PRJEB5261	SAMEA2340536		ERR419019
1280.99	Staphylococcus aureus C00003380		1280	131567;2;1783272;1239;91061;1385;90964;1279;1280	cellular organisms;Bacteria;Terrabacteria group;Firmicutes;Bacilli;Bacillales;Staphylococcaceae;Staphylococcus;Staphylococcus aureus	Bacteria	Bacteria	Firmicutes	Bacilli	Bacillales	Staphylococcaceae	Staphylococcus	Staphylococcus aureus	WGS	C00003380				MLST.Staphylococcus_aureus.15												sequence type (st):15				Good		26686880		PRJEB5261	SAMEA2340202		ERR418685
1281	Staphylococcus aureus C00013207		1280	131567;2;1783272;1239;91061;1385;90964;1279;1280	cellular organisms;Bacteria;Terrabacteria group;Firmicutes;Bacilli;Bacillales;Staphylococcaceae;Staphylococcus;Staphylococcus aureus	Bacteria	Bacteria	Firmicutes	Bacilli	Bacillales	Staphylococcaceae	Staphylococcus	Staphylococcus aureus	WGS	C00013207				MLST.Staphylococcus_aureus.34												sequence type (st):34				Good		26686880		PRJEB5261	SAMEA2340619		ERR419102
1280.3	Staphylococcus aureus strain HICF0948		1280	131567;2;1783272;1239;91061;1385;90964;1279;1280	cellular organisms;Bacteria;Terrabacteria group;Firmicutes;Bacilli;Bacillales;Staphylococcaceae;Staphylococcus;Staphylococcus aureus	Bacteria	Bacteria	Firmicutes	Bacilli	Bacillales	Staphylococcaceae	Staphylococcus	Staphylococcus aureus	WGS	HICF0948				45																Good		32025709					ERR3826718				Illumina MiniSeq
1280.26	Staphylococcus aureus ERR128714		1280	131567;2;1783272;1239;91061;1385;90964;1279;1280	cellular organisms;Bacteria;Terrabacteria group;Firmicutes;Bacilli;Bacillales;Staphylococcaceae;Staphylococcus;Staphylococcus aureus	Bacteria	Bacteria	Firmicutes	Bacilli	Bacillales	Staphylococcaceae	Staphylococcus	Staphylococcus aureus	WGS	ERR128714				MLST.Staphylococcus_aureus.2371												mlst:ST2371				Good		23158674									Illumina MiSeq
1280.74	Staphylococcus aureus C00003209		1280	131567;2;1783272;1239;91061;1385;90964;1279;1280	cellular organisms;Bacteria;Terrabacteria group;Firmicutes;Bacilli;Bacillales;Staphylococcaceae;Staphylococcus;Staphylococcus aureus	Bacteria	Bacteria	Firmicutes	Bacilli	Bacillales	Staphylococcaceae	Staphylococcus	Staphylococcus aureus	WGS	C00003209				MLST.Staphylococcus_aureus.1												sequence type (st):1				Good		26686880		PRJEB5261	SAMEA2340042		ERR418525
1280.3	Staphylococcus aureus strain HICF0015		1280	131567;2;1783272;1239;91061;1385;90964;1279;1280	cellular organisms;Bacteria;Terrabacteria group;Firmicutes;Bacilli;Bacillales;Staphylococcaceae;Staphylococcus;Staphylococcus aureus	Bacteria	Bacteria	Firmicutes	Bacilli	Bacillales	Staphylococcaceae	Staphylococcus	Staphylococcus aureus	WGS	HICF0015				59																Good		32025709					ERR3826079				Illumina MiniSeq
1280.99	Staphylococcus aureus C00003421		1280	131567;2;1783272;1239;91061;1385;90964;1279;1280	cellular organisms;Bacteria;Terrabacteria group;Firmicutes;Bacilli;Bacillales;Staphylococcaceae;Staphylococcus;Staphylococcus aureus	Bacteria	Bacteria	Firmicutes	Bacilli	Bacillales	Staphylococcaceae	Staphylococcus	Staphylococcus aureus	WGS	C00003421				MLST.Staphylococcus_aureus.45												sequence type (st):45				Good		26686880		PRJEB5261	SAMEA2340241		ERR418724
1280.3	Staphylococcus aureus strain HICF0622		1280	131567;2;1783272;1239;91061;1385;90964;1279;1280	cellular organisms;Bacteria;Terrabacteria group;Firmicutes;Bacilli;Bacillales;Staphylococcaceae;Staphylococcus;Staphylococcus aureus	Bacteria	Bacteria	Firmicutes	Bacilli	Bacillales	Staphylococcaceae	Staphylococcus	Staphylococcus aureus	WGS	HICF0622				30																Good		32025709					ERR3829616				Illumina MiniSeq
1280.11	Staphylococcus aureus strain 3688STDY6125045		1280	131567;2;1783272;1239;91061;1385;90964;1279;1280	cellular organisms;Bacteria;Terrabacteria group;Firmicutes;Bacilli;Bacillales;Staphylococcaceae;Staphylococcus;Staphylococcus aureus	Bacteria	Bacteria	Firmicutes	Bacilli	Bacillales	Staphylococcaceae	Staphylococcus	Staphylococcus aureus	WGS	3688STDY6125045				MLST.Staphylococcus_aureus.121																Good	2016-11-23T00:00:00Z	26806258		PRJEB9575	SAMEA3449053	GCF_900125315.1		FQFO00000000
1280.96	Staphylococcus aureus C00003386		1280	131567;2;1783272;1239;91061;1385;90964;1279;1280	cellular organisms;Bacteria;Terrabacteria group;Firmicutes;Bacilli;Bacillales;Staphylococcaceae;Staphylococcus;Staphylococcus aureus	Bacteria	Bacteria	Firmicutes	Bacilli	Bacillales	Staphylococcaceae	Staphylococcus	Staphylococcus aureus	WGS	C00003386				MLST.Staphylococcus_aureus.22												sequence type (st):22				Good		26686880		PRJEB5261	SAMEA2340208		ERR418691
1280.98	Staphylococcus aureus C00003241		1280	131567;2;1783272;1239;91061;1385;90964;1279;1280	cellular organisms;Bacteria;Terrabacteria group;Firmicutes;Bacilli;Bacillales;Staphylococcaceae;Staphylococcus;Staphylococcus aureus	Bacteria	Bacteria	Firmicutes	Bacilli	Bacillales	Staphylococcaceae	Staphylococcus	Staphylococcus aureus	WGS	C00003241				MLST.Staphylococcus_aureus.97												sequence type (st):97				Good		26686880		PRJEB5261	SAMEA2340071		ERR418554
1280.26	Staphylococcus aureus strain 51B-25		1280	131567;2;1783272;1239;91061;1385;90964;1279;1280	cellular organisms;Bacteria;Terrabacteria group;Firmicutes;Bacilli;Bacillales;Staphylococcaceae;Staphylococcus;Staphylococcus aureus	Bacteria	Bacteria	Firmicutes	Bacilli	Bacillales	Staphylococcaceae	Staphylococcus	Staphylococcus aureus	WGS	51B-25																mlst:1759				Good		29729180			SAMEA104602088		ERS2213370				Illumina MiSeq
1281	Staphylococcus aureus C00012813		1280	131567;2;1783272;1239;91061;1385;90964;1279;1280	cellular organisms;Bacteria;Terrabacteria group;Firmicutes;Bacilli;Bacillales;Staphylococcaceae;Staphylococcus;Staphylococcus aureus	Bacteria	Bacteria	Firmicutes	Bacilli	Bacillales	Staphylococcaceae	Staphylococcus	Staphylococcus aureus	WGS	C00012813				MLST.Staphylococcus_aureus.15												sequence type (st):15				Good		26686880		PRJEB5261	SAMEA2340545		ERR419028
1280.16	Staphylococcus aureus strain N12_291214		1280	131567;2;1783272;1239;91061;1385;90964;1279;1280	cellular organisms;Bacteria;Terrabacteria group;Firmicutes;Bacilli;Bacillales;Staphylococcaceae;Staphylococcus;Staphylococcus aureus	Bacteria	Bacteria	Firmicutes	Bacilli	Bacillales	Staphylococcaceae	Staphylococcus	Staphylococcus aureus	WGS	N12_291214				250												genotype:t928				Good	2018-01-29T00:00:00Z	28704546		PRJNA295807	SAMN04089977	GCA_002904835.1		LKOC00000000			Illumina MiSeq	250.0x	CLC NGS Cell v. 8.0
1280.11	Staphylococcus aureus strain 3688STDY6124997		1280	131567;2;1783272;1239;91061;1385;90964;1279;1280	cellular organisms;Bacteria;Terrabacteria group;Firmicutes;Bacilli;Bacillales;Staphylococcaceae;Staphylococcus;Staphylococcus aureus	Bacteria	Bacteria	Firmicutes	Bacilli	Bacillales	Staphylococcaceae	Staphylococcus	Staphylococcus aureus	WGS	3688STDY6124997				MLST.Staphylococcus_aureus.121																Good	2016-11-23T00:00:00Z	26806258		PRJEB9575	SAMEA3449007	GCF_900124875.1		FQDY00000000
1280.3	Staphylococcus aureus strain HICF0949		1280	131567;2;1783272;1239;91061;1385;90964;1279;1280	cellular organisms;Bacteria;Terrabacteria group;Firmicutes;Bacilli;Bacillales;Staphylococcaceae;Staphylococcus;Staphylococcus aureus	Bacteria	Bacteria	Firmicutes	Bacilli	Bacillales	Staphylococcaceae	Staphylococcus	Staphylococcus aureus	WGS	HICF0949				130																Good		32025709					ERR3826719				Illumina MiniSeq
1280.1	Staphylococcus aureus C00013384		1280	131567;2;1783272;1239;91061;1385;90964;1279;1280	cellular organisms;Bacteria;Terrabacteria group;Firmicutes;Bacilli;Bacillales;Staphylococcaceae;Staphylococcus;Staphylococcus aureus	Bacteria	Bacteria	Firmicutes	Bacilli	Bacillales	Staphylococcaceae	Staphylococcus	Staphylococcus aureus	WGS	C00013384				MLST.Staphylococcus_aureus.15												sequence type (st):15				Good		26686880		PRJEB5261	SAMEA2340734		ERR419217
1280.88	Staphylococcus aureus C00008958		1280	131567;2;1783272;1239;91061;1385;90964;1279;1280	cellular organisms;Bacteria;Terrabacteria group;Firmicutes;Bacilli;Bacillales;Staphylococcaceae;Staphylococcus;Staphylococcus aureus	Bacteria	Bacteria	Firmicutes	Bacilli	Bacillales	Staphylococcaceae	Staphylococcus	Staphylococcus aureus	WGS	C00008958				MLST.Staphylococcus_aureus.1												sequence type (st):1				Good		26686880		PRJEB5261	SAMEA2340314		ERR418797
1280.1	Staphylococcus aureus C00013394		1280	131567;2;1783272;1239;91061;1385;90964;1279;1280	cellular organisms;Bacteria;Terrabacteria group;Firmicutes;Bacilli;Bacillales;Staphylococcaceae;Staphylococcus;Staphylococcus aureus	Bacteria	Bacteria	Firmicutes	Bacilli	Bacillales	Staphylococcaceae	Staphylococcus	Staphylococcus aureus	WGS	C00013394				MLST.Staphylococcus_aureus.15												sequence type (st):15				Good		26686880		PRJEB5261	SAMEA2340744		ERR419227
1280.26	Staphylococcus aureus strain 1493-60		1280	131567;2;1783272;1239;91061;1385;90964;1279;1280	cellular organisms;Bacteria;Terrabacteria group;Firmicutes;Bacilli;Bacillales;Staphylococcaceae;Staphylococcus;Staphylococcus aureus	Bacteria	Bacteria	Firmicutes	Bacilli	Bacillales	Staphylococcaceae	Staphylococcus	Staphylococcus aureus	WGS	1493-60																mlst:30				Good		29729180			SAMEA104602136		ERS2213418				Illumina MiSeq
1280.74	Staphylococcus aureus C00003287		1280	131567;2;1783272;1239;91061;1385;90964;1279;1280	cellular organisms;Bacteria;Terrabacteria group;Firmicutes;Bacilli;Bacillales;Staphylococcaceae;Staphylococcus;Staphylococcus aureus	Bacteria	Bacteria	Firmicutes	Bacilli	Bacillales	Staphylococcaceae	Staphylococcus	Staphylococcus aureus	WGS	C00003287				MLST.Staphylococcus_aureus.1												sequence type (st):1				Good		26686880		PRJEB5261	SAMEA2340116		ERR418599
1280.81	Staphylococcus aureus C00012756		1280	131567;2;1783272;1239;91061;1385;90964;1279;1280	cellular organisms;Bacteria;Terrabacteria group;Firmicutes;Bacilli;Bacillales;Staphylococcaceae;Staphylococcus;Staphylococcus aureus	Bacteria	Bacteria	Firmicutes	Bacilli	Bacillales	Staphylococcaceae	Staphylococcus	Staphylococcus aureus	WGS	C00012756				MLST.Staphylococcus_aureus.36												sequence type (st):36				Good		26686880		PRJEB5261	SAMEA2340488		ERR418971
1280.12	Staphylococcus aureus strain 3688STDY6124823		1280	131567;2;1783272;1239;91061;1385;90964;1279;1280	cellular organisms;Bacteria;Terrabacteria group;Firmicutes;Bacilli;Bacillales;Staphylococcaceae;Staphylococcus;Staphylococcus aureus	Bacteria	Bacteria	Firmicutes	Bacilli	Bacillales	Staphylococcaceae	Staphylococcus	Staphylococcus aureus	WGS	3688STDY6124823				MLST.Staphylococcus_aureus.88																Good	2016-11-23T00:00:00Z	26806258		PRJEB9575	SAMEA3448844	GCF_900125445.1		FQGA00000000
1280.26	Staphylococcus aureus strain 1536-68		1280	131567;2;1783272;1239;91061;1385;90964;1279;1280	cellular organisms;Bacteria;Terrabacteria group;Firmicutes;Bacilli;Bacillales;Staphylococcaceae;Staphylococcus;Staphylococcus aureus	Bacteria	Bacteria	Firmicutes	Bacilli	Bacillales	Staphylococcaceae	Staphylococcus	Staphylococcus aureus	WGS	1536-68				MLST.Staphylococcus_aureus.8												mlst:8				Good		29729180			SAMEA104602065		ERS2213347				Illumina MiSeq
1280.3	Staphylococcus aureus strain HICF0660		1280	131567;2;1783272;1239;91061;1385;90964;1279;1280	cellular organisms;Bacteria;Terrabacteria group;Firmicutes;Bacilli;Bacillales;Staphylococcaceae;Staphylococcus;Staphylococcus aureus	Bacteria	Bacteria	Firmicutes	Bacilli	Bacillales	Staphylococcaceae	Staphylococcus	Staphylococcus aureus	WGS	HICF0660				22																Good		32025709					ERR3826473				Illumina MiniSeq
1280.17	Staphylococcus aureus strain AR_0469		1280	131567;2;1783272;1239;91061;1385;90964;1279;1280	cellular organisms;Bacteria;Terrabacteria group;Firmicutes;Bacilli;Bacillales;Staphylococcaceae;Staphylococcus;Staphylococcus aureus	Bacteria	Bacteria	Firmicutes	Bacilli	Bacillales	Staphylococcaceae	Staphylococcus	Staphylococcus aureus	Complete	AR_0469				MLST.Staphylococcus_aureus.5																Good	2018-06-06T00:00:00Z			PRJNA316321	SAMN07291562	GCA_003194005.1		CP029655,CP029654			Pacbio; Illumina	16.94x	SMRT v. 2.3.0; HGAP v. 3.0
1280.94	Staphylococcus aureus C00001109		1280	131567;2;1783272;1239;91061;1385;90964;1279;1280	cellular organisms;Bacteria;Terrabacteria group;Firmicutes;Bacilli;Bacillales;Staphylococcaceae;Staphylococcus;Staphylococcus aureus	Bacteria	Bacteria	Firmicutes	Bacilli	Bacillales	Staphylococcaceae	Staphylococcus	Staphylococcus aureus	WGS	C00001109				MLST.Staphylococcus_aureus.45												sequence type (st):45				Good		26686880		PRJEB5225	SAMEA2335103		ERR410068
1280.16	Staphylococcus aureus strain HCW05_100415		1280	131567;2;1783272;1239;91061;1385;90964;1279;1280	cellular organisms;Bacteria;Terrabacteria group;Firmicutes;Bacilli;Bacillales;Staphylococcaceae;Staphylococcus;Staphylococcus aureus	Bacteria	Bacteria	Firmicutes	Bacilli	Bacillales	Staphylococcaceae	Staphylococcus	Staphylococcus aureus	WGS	HCW05_100415				15												genotype:t084				Good	2018-01-29T00:00:00Z	28704546		PRJNA295807	SAMN04089956	GCA_002904575.1		LKNS00000000			Illumina MiSeq	250.0x	CLC NGS Cell v. 8.0
1280.11	Staphylococcus aureus strain 3688STDY6125035		1280	131567;2;1783272;1239;91061;1385;90964;1279;1280	cellular organisms;Bacteria;Terrabacteria group;Firmicutes;Bacilli;Bacillales;Staphylococcaceae;Staphylococcus;Staphylococcus aureus	Bacteria	Bacteria	Firmicutes	Bacilli	Bacillales	Staphylococcaceae	Staphylococcus	Staphylococcus aureus	WGS	3688STDY6125035				MLST.Staphylococcus_aureus.121																Good	2016-11-23T00:00:00Z	26806258		PRJEB9575	SAMEA3449043	GCF_900125225.1		FQFF00000000
1280.97	Staphylococcus aureus C00001205		1280	131567;2;1783272;1239;91061;1385;90964;1279;1280	cellular organisms;Bacteria;Terrabacteria group;Firmicutes;Bacilli;Bacillales;Staphylococcaceae;Staphylococcus;Staphylococcus aureus	Bacteria	Bacteria	Firmicutes	Bacilli	Bacillales	Staphylococcaceae	Staphylococcus	Staphylococcus aureus	WGS	C00001205				MLST.Staphylococcus_aureus.30												sequence type (st):30				Good		26686880		PRJEB5261	SAMEA2340393		ERR418876
1280.16	Staphylococcus aureus strain N37_040315		1280	131567;2;1783272;1239;91061;1385;90964;1279;1280	cellular organisms;Bacteria;Terrabacteria group;Firmicutes;Bacilli;Bacillales;Staphylococcaceae;Staphylococcus;Staphylococcus aureus	Bacteria	Bacteria	Firmicutes	Bacilli	Bacillales	Staphylococcaceae	Staphylococcus	Staphylococcus aureus	WGS	N37_040315				2434												genotype:t2055				Good	2018-01-29T00:00:00Z	28704546		PRJNA295807	SAMN04089954	GCA_002904535.1		LKNQ00000000			Illumina MiSeq	250.0x	CLC NGS Cell v. 8.0
1280.96	Staphylococcus aureus C00012791		1280	131567;2;1783272;1239;91061;1385;90964;1279;1280	cellular organisms;Bacteria;Terrabacteria group;Firmicutes;Bacilli;Bacillales;Staphylococcaceae;Staphylococcus;Staphylococcus aureus	Bacteria	Bacteria	Firmicutes	Bacilli	Bacillales	Staphylococcaceae	Staphylococcus	Staphylococcus aureus	WGS	C00012791				MLST.Staphylococcus_aureus.3442												sequence type (st):NA				Good		26686880		PRJEB5261	SAMEA2340523		ERR419006
1280.97	Staphylococcus aureus C00001256		1280	131567;2;1783272;1239;91061;1385;90964;1279;1280	cellular organisms;Bacteria;Terrabacteria group;Firmicutes;Bacilli;Bacillales;Staphylococcaceae;Staphylococcus;Staphylococcus aureus	Bacteria	Bacteria	Firmicutes	Bacilli	Bacillales	Staphylococcaceae	Staphylococcus	Staphylococcus aureus	WGS	C00001256				MLST.Staphylococcus_aureus.15												sequence type (st):15				Good		26686880		PRJEB5261	SAMEA2340444		ERR418927
1280.85	Staphylococcus aureus C00003087		1280	131567;2;1783272;1239;91061;1385;90964;1279;1280	cellular organisms;Bacteria;Terrabacteria group;Firmicutes;Bacilli;Bacillales;Staphylococcaceae;Staphylococcus;Staphylococcus aureus	Bacteria	Bacteria	Firmicutes	Bacilli	Bacillales	Staphylococcaceae	Staphylococcus	Staphylococcus aureus	WGS	C00003087				MLST.Staphylococcus_aureus.8												sequence type (st):8				Good		26686880		PRJEB5261	SAMEA2339927		ERR418410
1280.98	Staphylococcus aureus C00003202		1280	131567;2;1783272;1239;91061;1385;90964;1279;1280	cellular organisms;Bacteria;Terrabacteria group;Firmicutes;Bacilli;Bacillales;Staphylococcaceae;Staphylococcus;Staphylococcus aureus	Bacteria	Bacteria	Firmicutes	Bacilli	Bacillales	Staphylococcaceae	Staphylococcus	Staphylococcus aureus	WGS	C00003202				MLST.Staphylococcus_aureus.8												sequence type (st):8				Good		26686880		PRJEB5261	SAMEA2340035		ERR418518
1280.3	Staphylococcus aureus strain HICF0113		1280	131567;2;1783272;1239;91061;1385;90964;1279;1280	cellular organisms;Bacteria;Terrabacteria group;Firmicutes;Bacilli;Bacillales;Staphylococcaceae;Staphylococcus;Staphylococcus aureus	Bacteria	Bacteria	Firmicutes	Bacilli	Bacillales	Staphylococcaceae	Staphylococcus	Staphylococcus aureus	WGS	HICF0113				22																Good		32025709					ERR3826802				Illumina MiniSeq
1280.11	Staphylococcus aureus strain 3688STDY6124836		1280	131567;2;1783272;1239;91061;1385;90964;1279;1280	cellular organisms;Bacteria;Terrabacteria group;Firmicutes;Bacilli;Bacillales;Staphylococcaceae;Staphylococcus;Staphylococcus aureus	Bacteria	Bacteria	Firmicutes	Bacilli	Bacillales	Staphylococcaceae	Staphylococcus	Staphylococcus aureus	WGS	3688STDY6124836				MLST.Staphylococcus_aureus.97																Good	2016-11-23T00:00:00Z	26806258		PRJEB9575	SAMEA3448857	GCF_900125545.1		FQGL00000000
1280.83	Staphylococcus aureus C00013354		1280	131567;2;1783272;1239;91061;1385;90964;1279;1280	cellular organisms;Bacteria;Terrabacteria group;Firmicutes;Bacilli;Bacillales;Staphylococcaceae;Staphylococcus;Staphylococcus aureus	Bacteria	Bacteria	Firmicutes	Bacilli	Bacillales	Staphylococcaceae	Staphylococcus	Staphylococcus aureus	WGS	C00013354				MLST.Staphylococcus_aureus.45												sequence type (st):45				Good		26686880		PRJEB5261	SAMEA2340704		ERR419187
1280.85	Staphylococcus aureus C00003111		1280	131567;2;1783272;1239;91061;1385;90964;1279;1280	cellular organisms;Bacteria;Terrabacteria group;Firmicutes;Bacilli;Bacillales;Staphylococcaceae;Staphylococcus;Staphylococcus aureus	Bacteria	Bacteria	Firmicutes	Bacilli	Bacillales	Staphylococcaceae	Staphylococcus	Staphylococcus aureus	WGS	C00003111				MLST.Staphylococcus_aureus.22												sequence type (st):22				Good		26686880		PRJEB5261	SAMEA2339948		ERR418431
1280.8	Staphylococcus aureus C00001254		1280	131567;2;1783272;1239;91061;1385;90964;1279;1280	cellular organisms;Bacteria;Terrabacteria group;Firmicutes;Bacilli;Bacillales;Staphylococcaceae;Staphylococcus;Staphylococcus aureus	Bacteria	Bacteria	Firmicutes	Bacilli	Bacillales	Staphylococcaceae	Staphylococcus	Staphylococcus aureus	WGS	C00001254				MLST.Staphylococcus_aureus.15												sequence type (st):15				Good		26686880		PRJEB5261	SAMEA2340442		ERR418925
1280.99	Staphylococcus aureus C00008982		1280	131567;2;1783272;1239;91061;1385;90964;1279;1280	cellular organisms;Bacteria;Terrabacteria group;Firmicutes;Bacilli;Bacillales;Staphylococcaceae;Staphylococcus;Staphylococcus aureus	Bacteria	Bacteria	Firmicutes	Bacilli	Bacillales	Staphylococcaceae	Staphylococcus	Staphylococcus aureus	WGS	C00008982				MLST.Staphylococcus_aureus.36												sequence type (st):36				Good		26686880		PRJEB5261	SAMEA2340321		ERR418804
1280.11	Staphylococcus aureus strain 3688STDY6124840		1280	131567;2;1783272;1239;91061;1385;90964;1279;1280	cellular organisms;Bacteria;Terrabacteria group;Firmicutes;Bacilli;Bacillales;Staphylococcaceae;Staphylococcus;Staphylococcus aureus	Bacteria	Bacteria	Firmicutes	Bacilli	Bacillales	Staphylococcaceae	Staphylococcus	Staphylococcus aureus	WGS	3688STDY6124840				MLST.Staphylococcus_aureus.121																Good	2016-11-23T00:00:00Z	26806258		PRJEB9575	SAMEA3448861	GCF_900125585.1		FQGP00000000
1280.8	Staphylococcus aureus C00001203		1280	131567;2;1783272;1239;91061;1385;90964;1279;1280	cellular organisms;Bacteria;Terrabacteria group;Firmicutes;Bacilli;Bacillales;Staphylococcaceae;Staphylococcus;Staphylococcus aureus	Bacteria	Bacteria	Firmicutes	Bacilli	Bacillales	Staphylococcaceae	Staphylococcus	Staphylococcus aureus	WGS	C00001203				MLST.Staphylococcus_aureus.3530												sequence type (st):NA				Good		26686880		PRJEB5261	SAMEA2340391		ERR418874
1280.88	Staphylococcus aureus C00003388		1280	131567;2;1783272;1239;91061;1385;90964;1279;1280	cellular organisms;Bacteria;Terrabacteria group;Firmicutes;Bacilli;Bacillales;Staphylococcaceae;Staphylococcus;Staphylococcus aureus	Bacteria	Bacteria	Firmicutes	Bacilli	Bacillales	Staphylococcaceae	Staphylococcus	Staphylococcus aureus	WGS	C00003388				MLST.Staphylococcus_aureus.8												sequence type (st):8				Good		26686880		PRJEB5261	SAMEA2340210		ERR418693
1280.73	Staphylococcus aureus EUH-25		1280	131567;2;1783272;1239;91061;1385;90964;1279;1280	cellular organisms;Bacteria;Terrabacteria group;Firmicutes;Bacilli;Bacillales;Staphylococcaceae;Staphylococcus;Staphylococcus aureus	Bacteria	Bacteria	Firmicutes	Bacilli	Bacillales	Staphylococcaceae	Staphylococcus	Staphylococcus aureus	WGS	EUH-25				MLST.Staphylococcus_aureus.8												cc:8	(Satola et al. 2009)			Good		24787619		PRJNA239001	SAMN02649752		SRR1177885
1280.3	Staphylococcus aureus strain HICF0264		1280	131567;2;1783272;1239;91061;1385;90964;1279;1280	cellular organisms;Bacteria;Terrabacteria group;Firmicutes;Bacilli;Bacillales;Staphylococcaceae;Staphylococcus;Staphylococcus aureus	Bacteria	Bacteria	Firmicutes	Bacilli	Bacillales	Staphylococcaceae	Staphylococcus	Staphylococcus aureus	WGS	HICF0264				36																Good		32025709					ERR3826138				Illumina MiniSeq
1280.88	Staphylococcus aureus C00001088		1280	131567;2;1783272;1239;91061;1385;90964;1279;1280	cellular organisms;Bacteria;Terrabacteria group;Firmicutes;Bacilli;Bacillales;Staphylococcaceae;Staphylococcus;Staphylococcus aureus	Bacteria	Bacteria	Firmicutes	Bacilli	Bacillales	Staphylococcaceae	Staphylococcus	Staphylococcus aureus	WGS	C00001088				MLST.Staphylococcus_aureus.39												sequence type (st):39				Good		26686880		PRJEB5225	SAMEA2335082		ERR410047
1280.82	Staphylococcus aureus C00013206		1280	131567;2;1783272;1239;91061;1385;90964;1279;1280	cellular organisms;Bacteria;Terrabacteria group;Firmicutes;Bacilli;Bacillales;Staphylococcaceae;Staphylococcus;Staphylococcus aureus	Bacteria	Bacteria	Firmicutes	Bacilli	Bacillales	Staphylococcaceae	Staphylococcus	Staphylococcus aureus	WGS	C00013206				MLST.Staphylococcus_aureus.5												sequence type (st):5				Good		26686880		PRJEB5261	SAMEA2340618		ERR419101
1280.11	Staphylococcus aureus strain 3688STDY6124956		1280	131567;2;1783272;1239;91061;1385;90964;1279;1280	cellular organisms;Bacteria;Terrabacteria group;Firmicutes;Bacilli;Bacillales;Staphylococcaceae;Staphylococcus;Staphylococcus aureus	Bacteria	Bacteria	Firmicutes	Bacilli	Bacillales	Staphylococcaceae	Staphylococcus	Staphylococcus aureus	WGS	3688STDY6124956				MLST.Staphylococcus_aureus.121																Good	2016-11-23T00:00:00Z	26806258		PRJEB9575	SAMEA3448966	GCF_900126465.1		FQJX00000000
1280.17	Staphylococcus aureus strain YH022		1280	131567;2;1783272;1239;91061;1385;90964;1279;1280	cellular organisms;Bacteria;Terrabacteria group;Firmicutes;Bacilli;Bacillales;Staphylococcaceae;Staphylococcus;Staphylococcus aureus	Bacteria	Bacteria	Firmicutes	Bacilli	Bacillales	Staphylococcaceae	Staphylococcus	Staphylococcus aureus	WGS	YH022				ST9																Good	2018-07-10T00:00:00Z	29377579		PRJNA433074	SAMN08470420	GCA_003309125.1		PSZU00000000			Illumina HiSeq	250x	CLC Genomics Workbench v. 9
1280.85	Staphylococcus aureus C00003338		1280	131567;2;1783272;1239;91061;1385;90964;1279;1280	cellular organisms;Bacteria;Terrabacteria group;Firmicutes;Bacilli;Bacillales;Staphylococcaceae;Staphylococcus;Staphylococcus aureus	Bacteria	Bacteria	Firmicutes	Bacilli	Bacillales	Staphylococcaceae	Staphylococcus	Staphylococcus aureus	WGS	C00003338				MLST.Staphylococcus_aureus.12												sequence type (st):12				Good		26686880		PRJEB5261	SAMEA2340161		ERR418644
1281	Staphylococcus aureus C00013175		1280	131567;2;1783272;1239;91061;1385;90964;1279;1280	cellular organisms;Bacteria;Terrabacteria group;Firmicutes;Bacilli;Bacillales;Staphylococcaceae;Staphylococcus;Staphylococcus aureus	Bacteria	Bacteria	Firmicutes	Bacilli	Bacillales	Staphylococcaceae	Staphylococcus	Staphylococcus aureus	WGS	C00013175				MLST.Staphylococcus_aureus.34												sequence type (st):34				Good		26686880		PRJEB5261	SAMEA2340587		ERR419070
1280.17	Staphylococcus aureus strain AD016		1280	131567;2;1783272;1239;91061;1385;90964;1279;1280	cellular organisms;Bacteria;Terrabacteria group;Firmicutes;Bacilli;Bacillales;Staphylococcaceae;Staphylococcus;Staphylococcus aureus	Bacteria	Bacteria	Firmicutes	Bacilli	Bacillales	Staphylococcaceae	Staphylococcus	Staphylococcus aureus	WGS	AD016				ST59																Good	2018-07-10T00:00:00Z	29377579		PRJNA433074	SAMN08470334	GCA_003310935.1		PTDB00000000			Illumina HiSeq	250x	CLC Genomics Workbench v. 9
1280.84	Staphylococcus aureus C00003372		1280	131567;2;1783272;1239;91061;1385;90964;1279;1280	cellular organisms;Bacteria;Terrabacteria group;Firmicutes;Bacilli;Bacillales;Staphylococcaceae;Staphylococcus;Staphylococcus aureus	Bacteria	Bacteria	Firmicutes	Bacilli	Bacillales	Staphylococcaceae	Staphylococcus	Staphylococcus aureus	WGS	C00003372				MLST.Staphylococcus_aureus.5												sequence type (st):5				Good		26686880		PRJEB5261	SAMEA2340194		ERR418677
1280.3	Staphylococcus aureus strain HICF0216B		1280	131567;2;1783272;1239;91061;1385;90964;1279;1280	cellular organisms;Bacteria;Terrabacteria group;Firmicutes;Bacilli;Bacillales;Staphylococcaceae;Staphylococcus;Staphylococcus aureus	Bacteria	Bacteria	Firmicutes	Bacilli	Bacillales	Staphylococcaceae	Staphylococcus	Staphylococcus aureus	WGS	HICF0216B				5																Good		32025709					ERR3826109				Illumina MiniSeq
1280.81	Staphylococcus aureus C00012795		1280	131567;2;1783272;1239;91061;1385;90964;1279;1280	cellular organisms;Bacteria;Terrabacteria group;Firmicutes;Bacilli;Bacillales;Staphylococcaceae;Staphylococcus;Staphylococcus aureus	Bacteria	Bacteria	Firmicutes	Bacilli	Bacillales	Staphylococcaceae	Staphylococcus	Staphylococcus aureus	WGS	C00012795				MLST.Staphylococcus_aureus.59												sequence type (st):59				Good		26686880		PRJEB5261	SAMEA2340527		ERR419010
1280.26	Staphylococcus aureus strain 1606-106		1280	131567;2;1783272;1239;91061;1385;90964;1279;1280	cellular organisms;Bacteria;Terrabacteria group;Firmicutes;Bacilli;Bacillales;Staphylococcaceae;Staphylococcus;Staphylococcus aureus	Bacteria	Bacteria	Firmicutes	Bacilli	Bacillales	Staphylococcaceae	Staphylococcus	Staphylococcus aureus	WGS	1606-106				MLST.Staphylococcus_aureus.45												mlst:45				Good		29729180			SAMEA104602079		ERS2213361				Illumina MiSeq
1280.86	Staphylococcus aureus C00000840		1280	131567;2;1783272;1239;91061;1385;90964;1279;1280	cellular organisms;Bacteria;Terrabacteria group;Firmicutes;Bacilli;Bacillales;Staphylococcaceae;Staphylococcus;Staphylococcus aureus	Bacteria	Bacteria	Firmicutes	Bacilli	Bacillales	Staphylococcaceae	Staphylococcus	Staphylococcus aureus	WGS	C00000840				MLST.Staphylococcus_aureus.36												sequence type (st):36				Good		26686880		PRJEB5261	SAMEA2339870		ERR418353
1280.94	Staphylococcus aureus C00001100		1280	131567;2;1783272;1239;91061;1385;90964;1279;1280	cellular organisms;Bacteria;Terrabacteria group;Firmicutes;Bacilli;Bacillales;Staphylococcaceae;Staphylococcus;Staphylococcus aureus	Bacteria	Bacteria	Firmicutes	Bacilli	Bacillales	Staphylococcaceae	Staphylococcus	Staphylococcus aureus	WGS	C00001100				MLST.Staphylococcus_aureus.34												sequence type (st):34				Good		26686880		PRJEB5225	SAMEA2335094		ERR410059
1281	Staphylococcus aureus C00013198		1280	131567;2;1783272;1239;91061;1385;90964;1279;1280	cellular organisms;Bacteria;Terrabacteria group;Firmicutes;Bacilli;Bacillales;Staphylococcaceae;Staphylococcus;Staphylococcus aureus	Bacteria	Bacteria	Firmicutes	Bacilli	Bacillales	Staphylococcaceae	Staphylococcus	Staphylococcus aureus	WGS	C00013198				MLST.Staphylococcus_aureus.30												sequence type (st):30				Good		26686880		PRJEB5261	SAMEA2340610		ERR419093
1280.3	Staphylococcus aureus strain HICF0944		1280	131567;2;1783272;1239;91061;1385;90964;1279;1280	cellular organisms;Bacteria;Terrabacteria group;Firmicutes;Bacilli;Bacillales;Staphylococcaceae;Staphylococcus;Staphylococcus aureus	Bacteria	Bacteria	Firmicutes	Bacilli	Bacillales	Staphylococcaceae	Staphylococcus	Staphylococcus aureus	WGS	HICF0944				22																Good		32025709					ERR3826714				Illumina MiniSeq
904785	Staphylococcus aureus subsp. aureus IS-157		904785	131567;2;1783272;1239;91061;1385;90964;1279;1280;904785	cellular organisms;Bacteria;Terrabacteria group;Firmicutes;Bacilli;Bacillales;Staphylococcaceae;Staphylococcus;Staphylococcus aureus;Staphylococcus aureus subsp. aureus IS-157	Bacteria	Bacteria	Firmicutes	Bacilli	Bacillales	Staphylococcaceae	Staphylococcus	Staphylococcus aureus	WGS	IS-157				MLST.Staphylococcus_aureus.239												pfge type:Unique 7-1				Good	2012-02-15T00:00:00Z			PRJNA53805	SAMN02436496	GCA_000260015.1		AICH00000000		WGS
1280.86	Staphylococcus aureus C00003132		1280	131567;2;1783272;1239;91061;1385;90964;1279;1280	cellular organisms;Bacteria;Terrabacteria group;Firmicutes;Bacilli;Bacillales;Staphylococcaceae;Staphylococcus;Staphylococcus aureus	Bacteria	Bacteria	Firmicutes	Bacilli	Bacillales	Staphylococcaceae	Staphylococcus	Staphylococcus aureus	WGS	C00003132				MLST.Staphylococcus_aureus.22												sequence type (st):22				Good		26686880		PRJEB5261	SAMEA2339967		ERR418450
1280.26	Staphylococcus aureus ERR124431		1280	131567;2;1783272;1239;91061;1385;90964;1279;1280	cellular organisms;Bacteria;Terrabacteria group;Firmicutes;Bacilli;Bacillales;Staphylococcaceae;Staphylococcus;Staphylococcus aureus	Bacteria	Bacteria	Firmicutes	Bacilli	Bacillales	Staphylococcaceae	Staphylococcus	Staphylococcus aureus	WGS	ERR124431				MLST.Staphylococcus_aureus.2371												mlst:ST2371				Good		23158674									Illumina MiSeq
1280.26	Staphylococcus aureus strain 1029-04		1280	131567;2;1783272;1239;91061;1385;90964;1279;1280	cellular organisms;Bacteria;Terrabacteria group;Firmicutes;Bacilli;Bacillales;Staphylococcaceae;Staphylococcus;Staphylococcus aureus	Bacteria	Bacteria	Firmicutes	Bacilli	Bacillales	Staphylococcaceae	Staphylococcus	Staphylococcus aureus	WGS	1029-04																mlst:30				Good		29729180			SAMEA104602091		ERS2213373				Illumina MiSeq
1280.3	Staphylococcus aureus strain HICF0851		1280	131567;2;1783272;1239;91061;1385;90964;1279;1280	cellular organisms;Bacteria;Terrabacteria group;Firmicutes;Bacilli;Bacillales;Staphylococcaceae;Staphylococcus;Staphylococcus aureus	Bacteria	Bacteria	Firmicutes	Bacilli	Bacillales	Staphylococcaceae	Staphylococcus	Staphylococcus aureus	WGS	HICF0851				72																Good		32025709					ERR3826639				Illumina MiniSeq
1280.3	Staphylococcus aureus strain HICF0433		1280	131567;2;1783272;1239;91061;1385;90964;1279;1280	cellular organisms;Bacteria;Terrabacteria group;Firmicutes;Bacilli;Bacillales;Staphylococcaceae;Staphylococcus;Staphylococcus aureus	Bacteria	Bacteria	Firmicutes	Bacilli	Bacillales	Staphylococcaceae	Staphylococcus	Staphylococcus aureus	WGS	HICF0433				8																Good		32025709					ERR3826278				Illumina MiniSeq
1280.11	Staphylococcus aureus strain 3688STDY6124928		1280	131567;2;1783272;1239;91061;1385;90964;1279;1280	cellular organisms;Bacteria;Terrabacteria group;Firmicutes;Bacilli;Bacillales;Staphylococcaceae;Staphylococcus;Staphylococcus aureus	Bacteria	Bacteria	Firmicutes	Bacilli	Bacillales	Staphylococcaceae	Staphylococcus	Staphylococcus aureus	WGS	3688STDY6124928				MLST.Staphylococcus_aureus.88																Good	2016-11-25T00:00:00Z	26806258		PRJEB9575	SAMEA3448938	GCF_900128055.1		FQQR00000000
1280.3	Staphylococcus aureus strain HICF0560		1280	131567;2;1783272;1239;91061;1385;90964;1279;1280	cellular organisms;Bacteria;Terrabacteria group;Firmicutes;Bacilli;Bacillales;Staphylococcaceae;Staphylococcus;Staphylococcus aureus	Bacteria	Bacteria	Firmicutes	Bacilli	Bacillales	Staphylococcaceae	Staphylococcus	Staphylococcus aureus	WGS	HICF0560				22																Good		32025709					ERR3826388				Illumina MiniSeq
1280.3	Staphylococcus aureus strain HICF0126		1280	131567;2;1783272;1239;91061;1385;90964;1279;1280	cellular organisms;Bacteria;Terrabacteria group;Firmicutes;Bacilli;Bacillales;Staphylococcaceae;Staphylococcus;Staphylococcus aureus	Bacteria	Bacteria	Firmicutes	Bacilli	Bacillales	Staphylococcaceae	Staphylococcus	Staphylococcus aureus	WGS	HICF0126				22																Good		32025709					ERR3826808				Illumina MiniSeq
1280.81	Staphylococcus aureus C00012763		1280	131567;2;1783272;1239;91061;1385;90964;1279;1280	cellular organisms;Bacteria;Terrabacteria group;Firmicutes;Bacilli;Bacillales;Staphylococcaceae;Staphylococcus;Staphylococcus aureus	Bacteria	Bacteria	Firmicutes	Bacilli	Bacillales	Staphylococcaceae	Staphylococcus	Staphylococcus aureus	WGS	C00012763				MLST.Staphylococcus_aureus.8												sequence type (st):8				Good		26686880		PRJEB5261	SAMEA2340495		ERR418978
1280.97	Staphylococcus aureus C00001267		1280	131567;2;1783272;1239;91061;1385;90964;1279;1280	cellular organisms;Bacteria;Terrabacteria group;Firmicutes;Bacilli;Bacillales;Staphylococcaceae;Staphylococcus;Staphylococcus aureus	Bacteria	Bacteria	Firmicutes	Bacilli	Bacillales	Staphylococcaceae	Staphylococcus	Staphylococcus aureus	WGS	C00001267				MLST.Staphylococcus_aureus.30												sequence type (st):30				Good		26686880		PRJEB5261	SAMEA2340454		ERR418937
1280.3	Staphylococcus aureus strain HICF0910		1280	131567;2;1783272;1239;91061;1385;90964;1279;1280	cellular organisms;Bacteria;Terrabacteria group;Firmicutes;Bacilli;Bacillales;Staphylococcaceae;Staphylococcus;Staphylococcus aureus	Bacteria	Bacteria	Firmicutes	Bacilli	Bacillales	Staphylococcaceae	Staphylococcus	Staphylococcus aureus	WGS	HICF0910				425																Good		32025709					ERR3826686				Illumina MiniSeq
1280.94	Staphylococcus aureus C00001124		1280	131567;2;1783272;1239;91061;1385;90964;1279;1280	cellular organisms;Bacteria;Terrabacteria group;Firmicutes;Bacilli;Bacillales;Staphylococcaceae;Staphylococcus;Staphylococcus aureus	Bacteria	Bacteria	Firmicutes	Bacilli	Bacillales	Staphylococcaceae	Staphylococcus	Staphylococcus aureus	WGS	C00001124				MLST.Staphylococcus_aureus.45												sequence type (st):45				Good		26686880		PRJEB5225	SAMEA2335118		ERR410083
1280.95	Staphylococcus aureus C00001156		1280	131567;2;1783272;1239;91061;1385;90964;1279;1280	cellular organisms;Bacteria;Terrabacteria group;Firmicutes;Bacilli;Bacillales;Staphylococcaceae;Staphylococcus;Staphylococcus aureus	Bacteria	Bacteria	Firmicutes	Bacilli	Bacillales	Staphylococcaceae	Staphylococcus	Staphylococcus aureus	WGS	C00001156				MLST.Staphylococcus_aureus.30												sequence type (st):30				Good		26686880		PRJEB5225	SAMEA2335150		ERR410115
1280.3	Staphylococcus aureus strain HICF0905		1280	131567;2;1783272;1239;91061;1385;90964;1279;1280	cellular organisms;Bacteria;Terrabacteria group;Firmicutes;Bacilli;Bacillales;Staphylococcaceae;Staphylococcus;Staphylococcus aureus	Bacteria	Bacteria	Firmicutes	Bacilli	Bacillales	Staphylococcaceae	Staphylococcus	Staphylococcus aureus	WGS	HICF0905				22																Good		32025709					ERR3826682				Illumina MiniSeq
1280.1	Staphylococcus aureus C00013321		1280	131567;2;1783272;1239;91061;1385;90964;1279;1280	cellular organisms;Bacteria;Terrabacteria group;Firmicutes;Bacilli;Bacillales;Staphylococcaceae;Staphylococcus;Staphylococcus aureus	Bacteria	Bacteria	Firmicutes	Bacilli	Bacillales	Staphylococcaceae	Staphylococcus	Staphylococcus aureus	WGS	C00013321				MLST.Staphylococcus_aureus.5												sequence type (st):5				Good		26686880		PRJEB5261	SAMEA2340671		ERR419154
1280.26	Staphylococcus aureus strain 1049-08		1280	131567;2;1783272;1239;91061;1385;90964;1279;1280	cellular organisms;Bacteria;Terrabacteria group;Firmicutes;Bacilli;Bacillales;Staphylococcaceae;Staphylococcus;Staphylococcus aureus	Bacteria	Bacteria	Firmicutes	Bacilli	Bacillales	Staphylococcaceae	Staphylococcus	Staphylococcus aureus	WGS	1049-08				MLST.Staphylococcus_aureus.45												mlst:45				Good		29729180			SAMEA104602093		ERS2213375				Illumina MiSeq
1280.16	Staphylococcus aureus strain N38_040315		1280	131567;2;1783272;1239;91061;1385;90964;1279;1280	cellular organisms;Bacteria;Terrabacteria group;Firmicutes;Bacilli;Bacillales;Staphylococcaceae;Staphylococcus;Staphylococcus aureus	Bacteria	Bacteria	Firmicutes	Bacilli	Bacillales	Staphylococcaceae	Staphylococcus	Staphylococcus aureus	WGS	N38_040315				3249												genotype:t084				Good	2018-01-29T00:00:00Z	28704546		PRJNA295807	SAMN04089949	GCA_002904425.1		LKNM00000000			Illumina MiSeq	250.0x	CLC NGS Cell v. 8.0
1280.99	Staphylococcus aureus C00008632		1280	131567;2;1783272;1239;91061;1385;90964;1279;1280	cellular organisms;Bacteria;Terrabacteria group;Firmicutes;Bacilli;Bacillales;Staphylococcaceae;Staphylococcus;Staphylococcus aureus	Bacteria	Bacteria	Firmicutes	Bacilli	Bacillales	Staphylococcaceae	Staphylococcus	Staphylococcus aureus	WGS	C00008632				MLST.Staphylococcus_aureus.1693												sequence type (st):1693				Good		26686880		PRJEB5261	SAMEA2340304		ERR418787
1280.3	Staphylococcus aureus strain HICF0218		1280	131567;2;1783272;1239;91061;1385;90964;1279;1280	cellular organisms;Bacteria;Terrabacteria group;Firmicutes;Bacilli;Bacillales;Staphylococcaceae;Staphylococcus;Staphylococcus aureus	Bacteria	Bacteria	Firmicutes	Bacilli	Bacillales	Staphylococcaceae	Staphylococcus	Staphylococcus aureus	WGS	HICF0218				59																Good		32025709					ERR3826111				Illumina MiniSeq
1280.3	Staphylococcus aureus strain HICF0004		1280	131567;2;1783272;1239;91061;1385;90964;1279;1280	cellular organisms;Bacteria;Terrabacteria group;Firmicutes;Bacilli;Bacillales;Staphylococcaceae;Staphylococcus;Staphylococcus aureus	Bacteria	Bacteria	Firmicutes	Bacilli	Bacillales	Staphylococcaceae	Staphylococcus	Staphylococcus aureus	WGS	HICF0004				22																Good		32025709					ERR3826072				Illumina MiniSeq
1280.16	Staphylococcus aureus strain W57_130515		1280	131567;2;1783272;1239;91061;1385;90964;1279;1280	cellular organisms;Bacteria;Terrabacteria group;Firmicutes;Bacilli;Bacillales;Staphylococcaceae;Staphylococcus;Staphylococcus aureus	Bacteria	Bacteria	Firmicutes	Bacilli	Bacillales	Staphylococcaceae	Staphylococcus	Staphylococcus aureus	WGS	W57_130515				152												genotype:t355				Good	2018-01-29T00:00:00Z	28704546		PRJNA295807	SAMN04090010	GCA_002905175.1		LKOV00000000			Illumina MiSeq	250.0x	CLC NGS Cell v. 8.0
1280.86	Staphylococcus aureus C00008626		1280	131567;2;1783272;1239;91061;1385;90964;1279;1280	cellular organisms;Bacteria;Terrabacteria group;Firmicutes;Bacilli;Bacillales;Staphylococcaceae;Staphylococcus;Staphylococcus aureus	Bacteria	Bacteria	Firmicutes	Bacilli	Bacillales	Staphylococcaceae	Staphylococcus	Staphylococcus aureus	WGS	C00008626				MLST.Staphylococcus_aureus.30												sequence type (st):30				Good		26686880		PRJEB5261	SAMEA2340299		ERR418782
1280.84	Staphylococcus aureus C00003340		1280	131567;2;1783272;1239;91061;1385;90964;1279;1280	cellular organisms;Bacteria;Terrabacteria group;Firmicutes;Bacilli;Bacillales;Staphylococcaceae;Staphylococcus;Staphylococcus aureus	Bacteria	Bacteria	Firmicutes	Bacilli	Bacillales	Staphylococcaceae	Staphylococcus	Staphylococcus aureus	WGS	C00003340				MLST.Staphylococcus_aureus.3449																Good		26686880		PRJEB5261	SAMEA2340163		ERR418646
1280.12	Staphylococcus aureus strain 3688STDY6125036		1280	131567;2;1783272;1239;91061;1385;90964;1279;1280	cellular organisms;Bacteria;Terrabacteria group;Firmicutes;Bacilli;Bacillales;Staphylococcaceae;Staphylococcus;Staphylococcus aureus	Bacteria	Bacteria	Firmicutes	Bacilli	Bacillales	Staphylococcaceae	Staphylococcus	Staphylococcus aureus	WGS	3688STDY6125036				MLST.Staphylococcus_aureus.121																Good	2016-11-23T00:00:00Z	26806258		PRJEB9575	SAMEA3449044	GCF_900125235.1		FQFG00000000
1280.85	Staphylococcus aureus C00003233		1280	131567;2;1783272;1239;91061;1385;90964;1279;1280	cellular organisms;Bacteria;Terrabacteria group;Firmicutes;Bacilli;Bacillales;Staphylococcaceae;Staphylococcus;Staphylococcus aureus	Bacteria	Bacteria	Firmicutes	Bacilli	Bacillales	Staphylococcaceae	Staphylococcus	Staphylococcus aureus	WGS	C00003233				MLST.Staphylococcus_aureus.828																Good		26686880		PRJEB5261	SAMEA2340064		ERR418547
1280.16	Staphylococcus aureus strain N36_040315		1280	131567;2;1783272;1239;91061;1385;90964;1279;1280	cellular organisms;Bacteria;Terrabacteria group;Firmicutes;Bacilli;Bacillales;Staphylococcaceae;Staphylococcus;Staphylococcus aureus	Bacteria	Bacteria	Firmicutes	Bacilli	Bacillales	Staphylococcaceae	Staphylococcus	Staphylococcus aureus	WGS	N36_040315				3249												genotype:t084				Good	2018-01-29T00:00:00Z	28704546		PRJNA295807	SAMN04089948	GCA_002904415.1		LKNL00000000			Illumina MiSeq	250.0x	CLC NGS Cell v. 8.0
1280.97	Staphylococcus aureus C00001137		1280	131567;2;1783272;1239;91061;1385;90964;1279;1280	cellular organisms;Bacteria;Terrabacteria group;Firmicutes;Bacilli;Bacillales;Staphylococcaceae;Staphylococcus;Staphylococcus aureus	Bacteria	Bacteria	Firmicutes	Bacilli	Bacillales	Staphylococcaceae	Staphylococcus	Staphylococcus aureus	WGS	C00001137				MLST.Staphylococcus_aureus.291												sequence type (st):291				Good		26686880		PRJEB5225	SAMEA2335131		ERR410096
1280.99	Staphylococcus aureus C00009018		1280	131567;2;1783272;1239;91061;1385;90964;1279;1280	cellular organisms;Bacteria;Terrabacteria group;Firmicutes;Bacilli;Bacillales;Staphylococcaceae;Staphylococcus;Staphylococcus aureus	Bacteria	Bacteria	Firmicutes	Bacilli	Bacillales	Staphylococcaceae	Staphylococcus	Staphylococcus aureus	WGS	C00009018				MLST.Staphylococcus_aureus.22												sequence type (st):22				Good		26686880		PRJEB5261	SAMEA2340330		ERR418813
1280.86	Staphylococcus aureus C00003310		1280	131567;2;1783272;1239;91061;1385;90964;1279;1280	cellular organisms;Bacteria;Terrabacteria group;Firmicutes;Bacilli;Bacillales;Staphylococcaceae;Staphylococcus;Staphylococcus aureus	Bacteria	Bacteria	Firmicutes	Bacilli	Bacillales	Staphylococcaceae	Staphylococcus	Staphylococcus aureus	WGS	C00003310				MLST.Staphylococcus_aureus.34												sequence type (st):34				Good		26686880		PRJEB5261	SAMEA2340136		ERR418619
1280.3	Staphylococcus aureus strain HICF0499		1280	131567;2;1783272;1239;91061;1385;90964;1279;1280	cellular organisms;Bacteria;Terrabacteria group;Firmicutes;Bacilli;Bacillales;Staphylococcaceae;Staphylococcus;Staphylococcus aureus	Bacteria	Bacteria	Firmicutes	Bacilli	Bacillales	Staphylococcaceae	Staphylococcus	Staphylococcus aureus	WGS	HICF0499				1535																Good		32025709					ERR3826333				Illumina MiniSeq
1280.3	Staphylococcus aureus strain HICF0278		1280	131567;2;1783272;1239;91061;1385;90964;1279;1280	cellular organisms;Bacteria;Terrabacteria group;Firmicutes;Bacilli;Bacillales;Staphylococcaceae;Staphylococcus;Staphylococcus aureus	Bacteria	Bacteria	Firmicutes	Bacilli	Bacillales	Staphylococcaceae	Staphylococcus	Staphylococcus aureus	WGS	HICF0278				22																Good		32025709					ERR3826149				Illumina MiniSeq
1280.86	Staphylococcus aureus C00009030		1280	131567;2;1783272;1239;91061;1385;90964;1279;1280	cellular organisms;Bacteria;Terrabacteria group;Firmicutes;Bacilli;Bacillales;Staphylococcaceae;Staphylococcus;Staphylococcus aureus	Bacteria	Bacteria	Firmicutes	Bacilli	Bacillales	Staphylococcaceae	Staphylococcus	Staphylococcus aureus	WGS	C00009030				MLST.Staphylococcus_aureus.8												sequence type (st):8				Good		26686880		PRJEB5261	SAMEA2340334		ERR418817
1280.95	Staphylococcus aureus C00001194		1280	131567;2;1783272;1239;91061;1385;90964;1279;1280	cellular organisms;Bacteria;Terrabacteria group;Firmicutes;Bacilli;Bacillales;Staphylococcaceae;Staphylococcus;Staphylococcus aureus	Bacteria	Bacteria	Firmicutes	Bacilli	Bacillales	Staphylococcaceae	Staphylococcus	Staphylococcus aureus	WGS	C00001194				MLST.Staphylococcus_aureus.3559												sequence type (st):NA				Good		26686880		PRJEB5261	SAMEA2340382		ERR418865
1280.16	Staphylococcus aureus strain W24B_090215		1280	131567;2;1783272;1239;91061;1385;90964;1279;1280	cellular organisms;Bacteria;Terrabacteria group;Firmicutes;Bacilli;Bacillales;Staphylococcaceae;Staphylococcus;Staphylococcus aureus	Bacteria	Bacteria	Firmicutes	Bacilli	Bacillales	Staphylococcaceae	Staphylococcus	Staphylococcus aureus	WGS	W24B_090215				152												genotype:t355				Good	2018-01-29T00:00:00Z	28704546		PRJNA295807	SAMN04090008	GCA_002905515.1		LKTK00000000			Illumina MiSeq	250.0x	CLC NGS Cell v. 8.0
1280.98	Staphylococcus aureus C00003216		1280	131567;2;1783272;1239;91061;1385;90964;1279;1280	cellular organisms;Bacteria;Terrabacteria group;Firmicutes;Bacilli;Bacillales;Staphylococcaceae;Staphylococcus;Staphylococcus aureus	Bacteria	Bacteria	Firmicutes	Bacilli	Bacillales	Staphylococcaceae	Staphylococcus	Staphylococcus aureus	WGS	C00003216				MLST.Staphylococcus_aureus.398												sequence type (st):398				Good		26686880		PRJEB5261	SAMEA2340048		ERR418531
1280.3	Staphylococcus aureus strain HICF0957		1280	131567;2;1783272;1239;91061;1385;90964;1279;1280	cellular organisms;Bacteria;Terrabacteria group;Firmicutes;Bacilli;Bacillales;Staphylococcaceae;Staphylococcus;Staphylococcus aureus	Bacteria	Bacteria	Firmicutes	Bacilli	Bacillales	Staphylococcaceae	Staphylococcus	Staphylococcus aureus	WGS	HICF0957				NOVEL																Good		32025709					ERR3826727				Illumina MiniSeq
1280.3	Staphylococcus aureus strain HICF0540		1280	131567;2;1783272;1239;91061;1385;90964;1279;1280	cellular organisms;Bacteria;Terrabacteria group;Firmicutes;Bacilli;Bacillales;Staphylococcaceae;Staphylococcus;Staphylococcus aureus	Bacteria	Bacteria	Firmicutes	Bacilli	Bacillales	Staphylococcaceae	Staphylococcus	Staphylococcus aureus	WGS	HICF0540				45																Good		32025709					ERR3826371				Illumina MiniSeq
1280.87	Staphylococcus aureus C00001447		1280	131567;2;1783272;1239;91061;1385;90964;1279;1280	cellular organisms;Bacteria;Terrabacteria group;Firmicutes;Bacilli;Bacillales;Staphylococcaceae;Staphylococcus;Staphylococcus aureus	Bacteria	Bacteria	Firmicutes	Bacilli	Bacillales	Staphylococcaceae	Staphylococcus	Staphylococcus aureus	WGS	C00001447				MLST.Staphylococcus_aureus.1536																Good		26686880		PRJEB5261	SAMEA2339908		ERR418391
1280.98	Staphylococcus aureus C00003294		1280	131567;2;1783272;1239;91061;1385;90964;1279;1280	cellular organisms;Bacteria;Terrabacteria group;Firmicutes;Bacilli;Bacillales;Staphylococcaceae;Staphylococcus;Staphylococcus aureus	Bacteria	Bacteria	Firmicutes	Bacilli	Bacillales	Staphylococcaceae	Staphylococcus	Staphylococcus aureus	WGS	C00003294				MLST.Staphylococcus_aureus.45												sequence type (st):45				Good		26686880		PRJEB5261	SAMEA2340122		ERR418605
1280.82	Staphylococcus aureus C00013217		1280	131567;2;1783272;1239;91061;1385;90964;1279;1280	cellular organisms;Bacteria;Terrabacteria group;Firmicutes;Bacilli;Bacillales;Staphylococcaceae;Staphylococcus;Staphylococcus aureus	Bacteria	Bacteria	Firmicutes	Bacilli	Bacillales	Staphylococcaceae	Staphylococcus	Staphylococcus aureus	WGS	C00013217				MLST.Staphylococcus_aureus.22												sequence type (st):22				Good		26686880		PRJEB5261	SAMEA2340629		ERR419112
1280.3	Staphylococcus aureus strain HICF0010		1280	131567;2;1783272;1239;91061;1385;90964;1279;1280	cellular organisms;Bacteria;Terrabacteria group;Firmicutes;Bacilli;Bacillales;Staphylococcaceae;Staphylococcus;Staphylococcus aureus	Bacteria	Bacteria	Firmicutes	Bacilli	Bacillales	Staphylococcaceae	Staphylococcus	Staphylococcus aureus	WGS	HICF0010				22																Good		32025709					ERR3826078				Illumina MiniSeq
1280.3	Staphylococcus aureus strain HICF0328		1280	131567;2;1783272;1239;91061;1385;90964;1279;1280	cellular organisms;Bacteria;Terrabacteria group;Firmicutes;Bacilli;Bacillales;Staphylococcaceae;Staphylococcus;Staphylococcus aureus	Bacteria	Bacteria	Firmicutes	Bacilli	Bacillales	Staphylococcaceae	Staphylococcus	Staphylococcus aureus	WGS	HICF0328				5																Good		32025709					ERR3826192				Illumina MiniSeq
1280.26	Staphylococcus aureus ERR131811		1280	131567;2;1783272;1239;91061;1385;90964;1279;1280	cellular organisms;Bacteria;Terrabacteria group;Firmicutes;Bacilli;Bacillales;Staphylococcaceae;Staphylococcus;Staphylococcus aureus	Bacteria	Bacteria	Firmicutes	Bacilli	Bacillales	Staphylococcaceae	Staphylococcus	Staphylococcus aureus	WGS	ERR131811				MLST.Staphylococcus_aureus.2371												mlst:ST2371				Good		23158674									Illumina MiSeq
1280.3	Staphylococcus aureus strain HICF0872		1280	131567;2;1783272;1239;91061;1385;90964;1279;1280	cellular organisms;Bacteria;Terrabacteria group;Firmicutes;Bacilli;Bacillales;Staphylococcaceae;Staphylococcus;Staphylococcus aureus	Bacteria	Bacteria	Firmicutes	Bacilli	Bacillales	Staphylococcaceae	Staphylococcus	Staphylococcus aureus	WGS	HICF0872				22																Good		32025709					ERR3826659				Illumina MiniSeq
1280.3	Staphylococcus aureus strain HICF0887		1280	131567;2;1783272;1239;91061;1385;90964;1279;1280	cellular organisms;Bacteria;Terrabacteria group;Firmicutes;Bacilli;Bacillales;Staphylococcaceae;Staphylococcus;Staphylococcus aureus	Bacteria	Bacteria	Firmicutes	Bacilli	Bacillales	Staphylococcaceae	Staphylococcus	Staphylococcus aureus	WGS	HICF0887				338																Good		32025709					ERR3826669				Illumina MiniSeq
1280.99	Staphylococcus aureus C00003349		1280	131567;2;1783272;1239;91061;1385;90964;1279;1280	cellular organisms;Bacteria;Terrabacteria group;Firmicutes;Bacilli;Bacillales;Staphylococcaceae;Staphylococcus;Staphylococcus aureus	Bacteria	Bacteria	Firmicutes	Bacilli	Bacillales	Staphylococcaceae	Staphylococcus	Staphylococcus aureus	WGS	C00003349				MLST.Staphylococcus_aureus.15												sequence type (st):15				Good		26686880		PRJEB5261	SAMEA2340171		ERR418654
1280.11	Staphylococcus aureus strain 3688STDY6124825		1280	131567;2;1783272;1239;91061;1385;90964;1279;1280	cellular organisms;Bacteria;Terrabacteria group;Firmicutes;Bacilli;Bacillales;Staphylococcaceae;Staphylococcus;Staphylococcus aureus	Bacteria	Bacteria	Firmicutes	Bacilli	Bacillales	Staphylococcaceae	Staphylococcus	Staphylococcus aureus	WGS	3688STDY6124825				MLST.Staphylococcus_aureus.121																Good	2016-11-23T00:00:00Z	26806258		PRJEB9575	SAMEA3448846	GCF_900125465.1		FQGC00000000
1280.26	Staphylococcus aureus strain 1155-19		1280	131567;2;1783272;1239;91061;1385;90964;1279;1280	cellular organisms;Bacteria;Terrabacteria group;Firmicutes;Bacilli;Bacillales;Staphylococcaceae;Staphylococcus;Staphylococcus aureus	Bacteria	Bacteria	Firmicutes	Bacilli	Bacillales	Staphylococcaceae	Staphylococcus	Staphylococcus aureus	WGS	1155-19				MLST.Staphylococcus_aureus.121												mlst:121				Good		29729180			SAMEA104602101		ERS2213383				Illumina MiSeq
1280.87	Staphylococcus aureus C00003382		1280	131567;2;1783272;1239;91061;1385;90964;1279;1280	cellular organisms;Bacteria;Terrabacteria group;Firmicutes;Bacilli;Bacillales;Staphylococcaceae;Staphylococcus;Staphylococcus aureus	Bacteria	Bacteria	Firmicutes	Bacilli	Bacillales	Staphylococcaceae	Staphylococcus	Staphylococcus aureus	WGS	C00003382				MLST.Staphylococcus_aureus.22												sequence type (st):22				Good		26686880		PRJEB5261	SAMEA2340204		ERR418687
1280.26	Staphylococcus aureus strain 1434-01		1280	131567;2;1783272;1239;91061;1385;90964;1279;1280	cellular organisms;Bacteria;Terrabacteria group;Firmicutes;Bacilli;Bacillales;Staphylococcaceae;Staphylococcus;Staphylococcus aureus	Bacteria	Bacteria	Firmicutes	Bacilli	Bacillales	Staphylococcaceae	Staphylococcus	Staphylococcus aureus	WGS	1434-01				MLST.Staphylococcus_aureus.45												mlst:45				Good		29729180			SAMEA104602041		ERS2213323				Illumina MiSeq
1280.3	Staphylococcus aureus strain HICF0375		1280	131567;2;1783272;1239;91061;1385;90964;1279;1280	cellular organisms;Bacteria;Terrabacteria group;Firmicutes;Bacilli;Bacillales;Staphylococcaceae;Staphylococcus;Staphylococcus aureus	Bacteria	Bacteria	Firmicutes	Bacilli	Bacillales	Staphylococcaceae	Staphylococcus	Staphylococcus aureus	WGS	HICF0375				1																Good		32025709					ERR3826231				Illumina MiniSeq
1281	Staphylococcus aureus C00013182		1280	131567;2;1783272;1239;91061;1385;90964;1279;1280	cellular organisms;Bacteria;Terrabacteria group;Firmicutes;Bacilli;Bacillales;Staphylococcaceae;Staphylococcus;Staphylococcus aureus	Bacteria	Bacteria	Firmicutes	Bacilli	Bacillales	Staphylococcaceae	Staphylococcus	Staphylococcus aureus	WGS	C00013182				MLST.Staphylococcus_aureus.8												sequence type (st):8				Good		26686880		PRJEB5261	SAMEA2340594		ERR419077
1280.93	Staphylococcus aureus 341_07		1280	131567;2;1783272;1239;91061;1385;90964;1279;1280	cellular organisms;Bacteria;Terrabacteria group;Firmicutes;Bacilli;Bacillales;Staphylococcaceae;Staphylococcus;Staphylococcus aureus	Bacteria	Bacteria	Firmicutes	Bacilli	Bacillales	Staphylococcaceae	Staphylococcus	Staphylococcus aureus	WGS	341_07				MLST.Staphylococcus_aureus.22												st:ST22				Good		25903077		PRJEB2295	SAMEA800193		ERR029355
1280.3	Staphylococcus aureus strain HICF0670		1280	131567;2;1783272;1239;91061;1385;90964;1279;1280	cellular organisms;Bacteria;Terrabacteria group;Firmicutes;Bacilli;Bacillales;Staphylococcaceae;Staphylococcus;Staphylococcus aureus	Bacteria	Bacteria	Firmicutes	Bacilli	Bacillales	Staphylococcaceae	Staphylococcus	Staphylococcus aureus	WGS	HICF0670				22																Good		32025709					ERR3826482				Illumina MiniSeq
1280.3	Staphylococcus aureus strain HICF0520		1280	131567;2;1783272;1239;91061;1385;90964;1279;1280	cellular organisms;Bacteria;Terrabacteria group;Firmicutes;Bacilli;Bacillales;Staphylococcaceae;Staphylococcus;Staphylococcus aureus	Bacteria	Bacteria	Firmicutes	Bacilli	Bacillales	Staphylococcaceae	Staphylococcus	Staphylococcus aureus	WGS	HICF0520				59																Good		32025709					ERR3826351				Illumina MiniSeq
1281	Staphylococcus aureus C00013167		1280	131567;2;1783272;1239;91061;1385;90964;1279;1280	cellular organisms;Bacteria;Terrabacteria group;Firmicutes;Bacilli;Bacillales;Staphylococcaceae;Staphylococcus;Staphylococcus aureus	Bacteria	Bacteria	Firmicutes	Bacilli	Bacillales	Staphylococcaceae	Staphylococcus	Staphylococcus aureus	WGS	C00013167				MLST.Staphylococcus_aureus.3423												sequence type (st):NA				Good		26686880		PRJEB5261	SAMEA2340579		ERR419062
1280.82	Staphylococcus aureus C00013178		1280	131567;2;1783272;1239;91061;1385;90964;1279;1280	cellular organisms;Bacteria;Terrabacteria group;Firmicutes;Bacilli;Bacillales;Staphylococcaceae;Staphylococcus;Staphylococcus aureus	Bacteria	Bacteria	Firmicutes	Bacilli	Bacillales	Staphylococcaceae	Staphylococcus	Staphylococcus aureus	WGS	C00013178				MLST.Staphylococcus_aureus.5												sequence type (st):5				Good		26686880		PRJEB5261	SAMEA2340590		ERR419073
1280.3	Staphylococcus aureus strain HICF0926		1280	131567;2;1783272;1239;91061;1385;90964;1279;1280	cellular organisms;Bacteria;Terrabacteria group;Firmicutes;Bacilli;Bacillales;Staphylococcaceae;Staphylococcus;Staphylococcus aureus	Bacteria	Bacteria	Firmicutes	Bacilli	Bacillales	Staphylococcaceae	Staphylococcus	Staphylococcus aureus	WGS	HICF0926				5																Good		32025709					ERR3826699				Illumina MiniSeq
1280.3	Staphylococcus aureus strain HICF0142		1280	131567;2;1783272;1239;91061;1385;90964;1279;1280	cellular organisms;Bacteria;Terrabacteria group;Firmicutes;Bacilli;Bacillales;Staphylococcaceae;Staphylococcus;Staphylococcus aureus	Bacteria	Bacteria	Firmicutes	Bacilli	Bacillales	Staphylococcaceae	Staphylococcus	Staphylococcus aureus	WGS	HICF0142				30																Good		32025709					ERR3826815				Illumina MiniSeq
1280.87	Staphylococcus aureus C00003153		1280	131567;2;1783272;1239;91061;1385;90964;1279;1280	cellular organisms;Bacteria;Terrabacteria group;Firmicutes;Bacilli;Bacillales;Staphylococcaceae;Staphylococcus;Staphylococcus aureus	Bacteria	Bacteria	Firmicutes	Bacilli	Bacillales	Staphylococcaceae	Staphylococcus	Staphylococcus aureus	WGS	C00003153				MLST.Staphylococcus_aureus.15												sequence type (st):15				Good		26686880		PRJEB5261	SAMEA2339987		ERR418470
1280.73	Staphylococcus aureus 2006734597		1280	131567;2;1783272;1239;91061;1385;90964;1279;1280	cellular organisms;Bacteria;Terrabacteria group;Firmicutes;Bacilli;Bacillales;Staphylococcaceae;Staphylococcus;Staphylococcus aureus	Bacteria	Bacteria	Firmicutes	Bacilli	Bacillales	Staphylococcaceae	Staphylococcus	Staphylococcus aureus	WGS	2006734597				MLST.Staphylococcus_aureus.5												cc:5	CDC			Good		24787619		PRJNA239001	SAMN02649743		SRR1177876
1280.92	Staphylococcus aureus 082_03		1280	131567;2;1783272;1239;91061;1385;90964;1279;1280	cellular organisms;Bacteria;Terrabacteria group;Firmicutes;Bacilli;Bacillales;Staphylococcaceae;Staphylococcus;Staphylococcus aureus	Bacteria	Bacteria	Firmicutes	Bacilli	Bacillales	Staphylococcaceae	Staphylococcus	Staphylococcus aureus	WGS	082_03				MLST.Staphylococcus_aureus.22												st:ST22				Good		25903077		PRJEB2295	SAMEA800300		ERR029383
1280.86	Staphylococcus aureus C00003148		1280	131567;2;1783272;1239;91061;1385;90964;1279;1280	cellular organisms;Bacteria;Terrabacteria group;Firmicutes;Bacilli;Bacillales;Staphylococcaceae;Staphylococcus;Staphylococcus aureus	Bacteria	Bacteria	Firmicutes	Bacilli	Bacillales	Staphylococcaceae	Staphylococcus	Staphylococcus aureus	WGS	C00003148				MLST.Staphylococcus_aureus.15												sequence type (st):15				Good		26686880		PRJEB5261	SAMEA2339982		ERR418465
1280.3	Staphylococcus aureus strain HICF0946		1280	131567;2;1783272;1239;91061;1385;90964;1279;1280	cellular organisms;Bacteria;Terrabacteria group;Firmicutes;Bacilli;Bacillales;Staphylococcaceae;Staphylococcus;Staphylococcus aureus	Bacteria	Bacteria	Firmicutes	Bacilli	Bacillales	Staphylococcaceae	Staphylococcus	Staphylococcus aureus	WGS	HICF0946				22																Good		32025709					ERR3826716				Illumina MiniSeq
1280.3	Staphylococcus aureus strain HICF0715		1280	131567;2;1783272;1239;91061;1385;90964;1279;1280	cellular organisms;Bacteria;Terrabacteria group;Firmicutes;Bacilli;Bacillales;Staphylococcaceae;Staphylococcus;Staphylococcus aureus	Bacteria	Bacteria	Firmicutes	Bacilli	Bacillales	Staphylococcaceae	Staphylococcus	Staphylococcus aureus	WGS	HICF0715				45																Good		32025709					ERR3826524				Illumina MiniSeq
1280.93	Staphylococcus aureus TTSH3_04		1280	131567;2;1783272;1239;91061;1385;90964;1279;1280	cellular organisms;Bacteria;Terrabacteria group;Firmicutes;Bacilli;Bacillales;Staphylococcaceae;Staphylococcus;Staphylococcus aureus	Bacteria	Bacteria	Firmicutes	Bacilli	Bacillales	Staphylococcaceae	Staphylococcus	Staphylococcus aureus	WGS	TTSH3_04				MLST.Staphylococcus_aureus.22												st:ST22				Good		25903077		PRJEB2295	SAMEA800294		ERR030267
1280.3	Staphylococcus aureus strain HICF0299		1280	131567;2;1783272;1239;91061;1385;90964;1279;1280	cellular organisms;Bacteria;Terrabacteria group;Firmicutes;Bacilli;Bacillales;Staphylococcaceae;Staphylococcus;Staphylococcus aureus	Bacteria	Bacteria	Firmicutes	Bacilli	Bacillales	Staphylococcaceae	Staphylococcus	Staphylococcus aureus	WGS	HICF0299				5																Good		32025709					ERR3826166				Illumina MiniSeq
1280.3	Staphylococcus aureus strain HICF0007		1280	131567;2;1783272;1239;91061;1385;90964;1279;1280	cellular organisms;Bacteria;Terrabacteria group;Firmicutes;Bacilli;Bacillales;Staphylococcaceae;Staphylococcus;Staphylococcus aureus	Bacteria	Bacteria	Firmicutes	Bacilli	Bacillales	Staphylococcaceae	Staphylococcus	Staphylococcus aureus	WGS	HICF0007				5																Good		32025709					ERR3826075				Illumina MiniSeq
1280.3	Staphylococcus aureus strain HICF0626		1280	131567;2;1783272;1239;91061;1385;90964;1279;1280	cellular organisms;Bacteria;Terrabacteria group;Firmicutes;Bacilli;Bacillales;Staphylococcaceae;Staphylococcus;Staphylococcus aureus	Bacteria	Bacteria	Firmicutes	Bacilli	Bacillales	Staphylococcaceae	Staphylococcus	Staphylococcus aureus	WGS	HICF0626				22																Good		32025709					ERR3826444				Illumina MiniSeq
1280.26	Staphylococcus aureus ERR128716		1280	131567;2;1783272;1239;91061;1385;90964;1279;1280	cellular organisms;Bacteria;Terrabacteria group;Firmicutes;Bacilli;Bacillales;Staphylococcaceae;Staphylococcus;Staphylococcus aureus	Bacteria	Bacteria	Firmicutes	Bacilli	Bacillales	Staphylococcaceae	Staphylococcus	Staphylococcus aureus	WGS	ERR128716				MLST.Staphylococcus_aureus.2371												mlst:ST2371				Good		23158674									Illumina MiSeq
1280.1	Staphylococcus aureus C00013382		1280	131567;2;1783272;1239;91061;1385;90964;1279;1280	cellular organisms;Bacteria;Terrabacteria group;Firmicutes;Bacilli;Bacillales;Staphylococcaceae;Staphylococcus;Staphylococcus aureus	Bacteria	Bacteria	Firmicutes	Bacilli	Bacillales	Staphylococcaceae	Staphylococcus	Staphylococcus aureus	WGS	C00013382				MLST.Staphylococcus_aureus.45												sequence type (st):45				Good		26686880		PRJEB5261	SAMEA2340732		ERR419215
1280.95	Staphylococcus aureus C00001182		1280	131567;2;1783272;1239;91061;1385;90964;1279;1280	cellular organisms;Bacteria;Terrabacteria group;Firmicutes;Bacilli;Bacillales;Staphylococcaceae;Staphylococcus;Staphylococcus aureus	Bacteria	Bacteria	Firmicutes	Bacilli	Bacillales	Staphylococcaceae	Staphylococcus	Staphylococcus aureus	WGS	C00001182				MLST.Staphylococcus_aureus.5												sequence type (st):5				Good		26686880		PRJEB5261	SAMEA2340370		ERR418853
1280.83	Staphylococcus aureus C00013344		1280	131567;2;1783272;1239;91061;1385;90964;1279;1280	cellular organisms;Bacteria;Terrabacteria group;Firmicutes;Bacilli;Bacillales;Staphylococcaceae;Staphylococcus;Staphylococcus aureus	Bacteria	Bacteria	Firmicutes	Bacilli	Bacillales	Staphylococcaceae	Staphylococcus	Staphylococcus aureus	WGS	C00013344				MLST.Staphylococcus_aureus.54												sequence type (st):54				Good		26686880		PRJEB5261	SAMEA2340694		ERR419177
1280.17	Staphylococcus aureus strain AR_0219		1280	131567;2;1783272;1239;91061;1385;90964;1279;1280	cellular organisms;Bacteria;Terrabacteria group;Firmicutes;Bacilli;Bacillales;Staphylococcaceae;Staphylococcus;Staphylococcus aureus	Bacteria	Bacteria	Firmicutes	Bacilli	Bacillales	Staphylococcaceae	Staphylococcus	Staphylococcus aureus	Complete	AR_0219				MLST.Staphylococcus_aureus.5																Good	2018-06-06T00:00:00Z			PRJNA316321	SAMN04901609	GCA_003193705.1		CP029675,CP029674			Pacbio; Illumina	17.07x	canu v. 1.4
1280.86	Staphylococcus aureus C00003319		1280	131567;2;1783272;1239;91061;1385;90964;1279;1280	cellular organisms;Bacteria;Terrabacteria group;Firmicutes;Bacilli;Bacillales;Staphylococcaceae;Staphylococcus;Staphylococcus aureus	Bacteria	Bacteria	Firmicutes	Bacilli	Bacillales	Staphylococcaceae	Staphylococcus	Staphylococcus aureus	WGS	C00003319				MLST.Staphylococcus_aureus.291												sequence type (st):291				Good		26686880		PRJEB5261	SAMEA2340145		ERR418628
1280.3	Staphylococcus aureus strain HICF0064		1280	131567;2;1783272;1239;91061;1385;90964;1279;1280	cellular organisms;Bacteria;Terrabacteria group;Firmicutes;Bacilli;Bacillales;Staphylococcaceae;Staphylococcus;Staphylococcus aureus	Bacteria	Bacteria	Firmicutes	Bacilli	Bacillales	Staphylococcaceae	Staphylococcus	Staphylococcus aureus	WGS	HICF0064				22																Good		32025709					ERR3826757				Illumina MiniSeq
1280.11	Staphylococcus aureus strain 3688STDY6124814		1280	131567;2;1783272;1239;91061;1385;90964;1279;1280	cellular organisms;Bacteria;Terrabacteria group;Firmicutes;Bacilli;Bacillales;Staphylococcaceae;Staphylococcus;Staphylococcus aureus	Bacteria	Bacteria	Firmicutes	Bacilli	Bacillales	Staphylococcaceae	Staphylococcus	Staphylococcus aureus	WGS	3688STDY6124814				MLST.Staphylococcus_aureus.121																Good	2016-11-23T00:00:00Z	26806258		PRJEB9575	SAMEA3448835	GCF_900125375.1		FQFU00000000
1280.3	Staphylococcus aureus strain HICF0409		1280	131567;2;1783272;1239;91061;1385;90964;1279;1280	cellular organisms;Bacteria;Terrabacteria group;Firmicutes;Bacilli;Bacillales;Staphylococcaceae;Staphylococcus;Staphylococcus aureus	Bacteria	Bacteria	Firmicutes	Bacilli	Bacillales	Staphylococcaceae	Staphylococcus	Staphylococcus aureus	WGS	HICF0409				6																Good		32025709					ERR3826257				Illumina MiniSeq
1280.3	Staphylococcus aureus strain HICF0005		1280	131567;2;1783272;1239;91061;1385;90964;1279;1280	cellular organisms;Bacteria;Terrabacteria group;Firmicutes;Bacilli;Bacillales;Staphylococcaceae;Staphylococcus;Staphylococcus aureus	Bacteria	Bacteria	Firmicutes	Bacilli	Bacillales	Staphylococcaceae	Staphylococcus	Staphylococcus aureus	WGS	HICF0005				8																Good		32025709					ERR3826073				Illumina MiniSeq
1280.94	Staphylococcus aureus C00000864		1280	131567;2;1783272;1239;91061;1385;90964;1279;1280	cellular organisms;Bacteria;Terrabacteria group;Firmicutes;Bacilli;Bacillales;Staphylococcaceae;Staphylococcus;Staphylococcus aureus	Bacteria	Bacteria	Firmicutes	Bacilli	Bacillales	Staphylococcaceae	Staphylococcus	Staphylococcus aureus	WGS	C00000864				MLST.Staphylococcus_aureus.36												sequence type (st):36				Good		26686880		PRJEB5261	SAMEA2339886		ERR418369
1280.8	Staphylococcus aureus C00001226		1280	131567;2;1783272;1239;91061;1385;90964;1279;1280	cellular organisms;Bacteria;Terrabacteria group;Firmicutes;Bacilli;Bacillales;Staphylococcaceae;Staphylococcus;Staphylococcus aureus	Bacteria	Bacteria	Firmicutes	Bacilli	Bacillales	Staphylococcaceae	Staphylococcus	Staphylococcus aureus	WGS	C00001226				MLST.Staphylococcus_aureus.22												sequence type (st):22				Good		26686880		PRJEB5261	SAMEA2340414		ERR418897
1280.99	Staphylococcus aureus C00003408		1280	131567;2;1783272;1239;91061;1385;90964;1279;1280	cellular organisms;Bacteria;Terrabacteria group;Firmicutes;Bacilli;Bacillales;Staphylococcaceae;Staphylococcus;Staphylococcus aureus	Bacteria	Bacteria	Firmicutes	Bacilli	Bacillales	Staphylococcaceae	Staphylococcus	Staphylococcus aureus	WGS	C00003408				MLST.Staphylococcus_aureus.25												sequence type (st):25				Good		26686880		PRJEB5261	SAMEA2340229		ERR418712
1280.3	Staphylococcus aureus strain HICF0828		1280	131567;2;1783272;1239;91061;1385;90964;1279;1280	cellular organisms;Bacteria;Terrabacteria group;Firmicutes;Bacilli;Bacillales;Staphylococcaceae;Staphylococcus;Staphylococcus aureus	Bacteria	Bacteria	Firmicutes	Bacilli	Bacillales	Staphylococcaceae	Staphylococcus	Staphylococcus aureus	WGS	HICF0828				59																Good		32025709					ERR3826619				Illumina MiniSeq
1280.82	Staphylococcus aureus C00012832		1280	131567;2;1783272;1239;91061;1385;90964;1279;1280	cellular organisms;Bacteria;Terrabacteria group;Firmicutes;Bacilli;Bacillales;Staphylococcaceae;Staphylococcus;Staphylococcus aureus	Bacteria	Bacteria	Firmicutes	Bacilli	Bacillales	Staphylococcaceae	Staphylococcus	Staphylococcus aureus	WGS	C00012832				MLST.Staphylococcus_aureus.3453																Good		26686880		PRJEB5261	SAMEA2340564		ERR419047
1280.95	Staphylococcus aureus C00001200		1280	131567;2;1783272;1239;91061;1385;90964;1279;1280	cellular organisms;Bacteria;Terrabacteria group;Firmicutes;Bacilli;Bacillales;Staphylococcaceae;Staphylococcus;Staphylococcus aureus	Bacteria	Bacteria	Firmicutes	Bacilli	Bacillales	Staphylococcaceae	Staphylococcus	Staphylococcus aureus	WGS	C00001200				MLST.Staphylococcus_aureus.30												sequence type (st):30				Good		26686880		PRJEB5261	SAMEA2340388		ERR418871
1280.94	Staphylococcus aureus C00000795		1280	131567;2;1783272;1239;91061;1385;90964;1279;1280	cellular organisms;Bacteria;Terrabacteria group;Firmicutes;Bacilli;Bacillales;Staphylococcaceae;Staphylococcus;Staphylococcus aureus	Bacteria	Bacteria	Firmicutes	Bacilli	Bacillales	Staphylococcaceae	Staphylococcus	Staphylococcus aureus	WGS	C00000795																sequence type (st):22				Poor		26686880		PRJEB5261	SAMEA2339842		ERR418325
1280.3	Staphylococcus aureus strain HICF0643		1280	131567;2;1783272;1239;91061;1385;90964;1279;1280	cellular organisms;Bacteria;Terrabacteria group;Firmicutes;Bacilli;Bacillales;Staphylococcaceae;Staphylococcus;Staphylococcus aureus	Bacteria	Bacteria	Firmicutes	Bacilli	Bacillales	Staphylococcaceae	Staphylococcus	Staphylococcus aureus	WGS	HICF0643				22																Good		32025709					ERR3826457				Illumina MiniSeq
1280.3	Staphylococcus aureus strain HICF0515		1280	131567;2;1783272;1239;91061;1385;90964;1279;1280	cellular organisms;Bacteria;Terrabacteria group;Firmicutes;Bacilli;Bacillales;Staphylococcaceae;Staphylococcus;Staphylococcus aureus	Bacteria	Bacteria	Firmicutes	Bacilli	Bacillales	Staphylococcaceae	Staphylococcus	Staphylococcus aureus	WGS	HICF0515				97																Good		32025709					ERR3826346				Illumina MiniSeq
553594	Staphylococcus aureus A9765		553594	131567;2;1783272;1239;91061;1385;90964;1279;1280;553594	cellular organisms;Bacteria;Terrabacteria group;Firmicutes;Bacilli;Bacillales;Staphylococcaceae;Staphylococcus;Staphylococcus aureus;Staphylococcus aureus A9765	Bacteria	Bacteria	Firmicutes	Bacilli	Bacillales	Staphylococcaceae	Staphylococcus	Staphylococcus aureus	WGS	A9765				MLST.Staphylococcus_aureus.8																Good	2009-12-30T00:00:00Z	22238576		PRJNA39221	SAMN02595336	GCA_000175475.1		ACSN00000000		assembly	454; Illumina	16.61x
1280.11	Staphylococcus aureus strain 3688STDY6124818		1280	131567;2;1783272;1239;91061;1385;90964;1279;1280	cellular organisms;Bacteria;Terrabacteria group;Firmicutes;Bacilli;Bacillales;Staphylococcaceae;Staphylococcus;Staphylococcus aureus	Bacteria	Bacteria	Firmicutes	Bacilli	Bacillales	Staphylococcaceae	Staphylococcus	Staphylococcus aureus	WGS	3688STDY6124818				MLST.Staphylococcus_aureus.121																Good	2016-11-23T00:00:00Z	26806258		PRJEB9575	SAMEA3448839	GCF_900125405.1		FQFX00000000
1280.3	Staphylococcus aureus strain HICF0640		1280	131567;2;1783272;1239;91061;1385;90964;1279;1280	cellular organisms;Bacteria;Terrabacteria group;Firmicutes;Bacilli;Bacillales;Staphylococcaceae;Staphylococcus;Staphylococcus aureus	Bacteria	Bacteria	Firmicutes	Bacilli	Bacillales	Staphylococcaceae	Staphylococcus	Staphylococcus aureus	WGS	HICF0640				22																Good		32025709					ERR3826454				Illumina MiniSeq
1280.3	Staphylococcus aureus strain HICF0835		1280	131567;2;1783272;1239;91061;1385;90964;1279;1280	cellular organisms;Bacteria;Terrabacteria group;Firmicutes;Bacilli;Bacillales;Staphylococcaceae;Staphylococcus;Staphylococcus aureus	Bacteria	Bacteria	Firmicutes	Bacilli	Bacillales	Staphylococcaceae	Staphylococcus	Staphylococcus aureus	WGS	HICF0835				59																Good		32025709					ERR3826626				Illumina MiniSeq
1280.83	Staphylococcus aureus C00013336		1280	131567;2;1783272;1239;91061;1385;90964;1279;1280	cellular organisms;Bacteria;Terrabacteria group;Firmicutes;Bacilli;Bacillales;Staphylococcaceae;Staphylococcus;Staphylococcus aureus	Bacteria	Bacteria	Firmicutes	Bacilli	Bacillales	Staphylococcaceae	Staphylococcus	Staphylococcus aureus	WGS	C00013336				MLST.Staphylococcus_aureus.425												sequence type (st):425				Good		26686880		PRJEB5261	SAMEA2340686		ERR419169
1280.3	Staphylococcus aureus strain HICF0178		1280	131567;2;1783272;1239;91061;1385;90964;1279;1280	cellular organisms;Bacteria;Terrabacteria group;Firmicutes;Bacilli;Bacillales;Staphylococcaceae;Staphylococcus;Staphylococcus aureus	Bacteria	Bacteria	Firmicutes	Bacilli	Bacillales	Staphylococcaceae	Staphylococcus	Staphylococcus aureus	WGS	HICF0178				5																Good		32025709					ERR3826834				Illumina MiniSeq
1280.99	Staphylococcus aureus C00007111		1280	131567;2;1783272;1239;91061;1385;90964;1279;1280	cellular organisms;Bacteria;Terrabacteria group;Firmicutes;Bacilli;Bacillales;Staphylococcaceae;Staphylococcus;Staphylococcus aureus	Bacteria	Bacteria	Firmicutes	Bacilli	Bacillales	Staphylococcaceae	Staphylococcus	Staphylococcus aureus	WGS	C00007111				MLST.Staphylococcus_aureus.1												sequence type (st):1				Good		26686880		PRJEB5261	SAMEA2340293		ERR418776
1280.11	Staphylococcus aureus strain 3688STDY6125103		1280	131567;2;1783272;1239;91061;1385;90964;1279;1280	cellular organisms;Bacteria;Terrabacteria group;Firmicutes;Bacilli;Bacillales;Staphylococcaceae;Staphylococcus;Staphylococcus aureus	Bacteria	Bacteria	Firmicutes	Bacilli	Bacillales	Staphylococcaceae	Staphylococcus	Staphylococcus aureus	WGS	3688STDY6125103				MLST.Staphylococcus_aureus.1156																Good	2016-11-25T00:00:00Z	26806258		PRJEB9575	SAMEA3449105	GCF_900128295.1		FQRP00000000
1280.87	Staphylococcus aureus C00008948		1280	131567;2;1783272;1239;91061;1385;90964;1279;1280	cellular organisms;Bacteria;Terrabacteria group;Firmicutes;Bacilli;Bacillales;Staphylococcaceae;Staphylococcus;Staphylococcus aureus	Bacteria	Bacteria	Firmicutes	Bacilli	Bacillales	Staphylococcaceae	Staphylococcus	Staphylococcus aureus	WGS	C00008948				MLST.Staphylococcus_aureus.36												sequence type (st):36				Good		26686880		PRJEB5261	SAMEA2340312		ERR418795
1280.83	Staphylococcus aureus C00013317		1280	131567;2;1783272;1239;91061;1385;90964;1279;1280	cellular organisms;Bacteria;Terrabacteria group;Firmicutes;Bacilli;Bacillales;Staphylococcaceae;Staphylococcus;Staphylococcus aureus	Bacteria	Bacteria	Firmicutes	Bacilli	Bacillales	Staphylococcaceae	Staphylococcus	Staphylococcus aureus	WGS	C00013317				MLST.Staphylococcus_aureus.45												sequence type (st):45				Good		26686880		PRJEB5261	SAMEA2340667		ERR419150
1280.3	Staphylococcus aureus strain HICF0315		1280	131567;2;1783272;1239;91061;1385;90964;1279;1280	cellular organisms;Bacteria;Terrabacteria group;Firmicutes;Bacilli;Bacillales;Staphylococcaceae;Staphylococcus;Staphylococcus aureus	Bacteria	Bacteria	Firmicutes	Bacilli	Bacillales	Staphylococcaceae	Staphylococcus	Staphylococcus aureus	WGS	HICF0315				22																Good		32025709					ERR3826182				Illumina MiniSeq
1280.3	Staphylococcus aureus strain HICF0583		1280	131567;2;1783272;1239;91061;1385;90964;1279;1280	cellular organisms;Bacteria;Terrabacteria group;Firmicutes;Bacilli;Bacillales;Staphylococcaceae;Staphylococcus;Staphylococcus aureus	Bacteria	Bacteria	Firmicutes	Bacilli	Bacillales	Staphylococcaceae	Staphylococcus	Staphylococcus aureus	WGS	HICF0583				36																Good		32025709					ERR3826406				Illumina MiniSeq
1280.11	Staphylococcus aureus strain 3688STDY6125107		1280	131567;2;1783272;1239;91061;1385;90964;1279;1280	cellular organisms;Bacteria;Terrabacteria group;Firmicutes;Bacilli;Bacillales;Staphylococcaceae;Staphylococcus;Staphylococcus aureus	Bacteria	Bacteria	Firmicutes	Bacilli	Bacillales	Staphylococcaceae	Staphylococcus	Staphylococcus aureus	WGS	3688STDY6125107				MLST.Staphylococcus_aureus.1155																Good	2016-12-02T00:00:00Z	26806258		PRJEB9575	SAMEA3449109	GCF_900128315.1		FQTC00000000
1280.11	Staphylococcus aureus strain 3688STDY6124828		1280	131567;2;1783272;1239;91061;1385;90964;1279;1280	cellular organisms;Bacteria;Terrabacteria group;Firmicutes;Bacilli;Bacillales;Staphylococcaceae;Staphylococcus;Staphylococcus aureus	Bacteria	Bacteria	Firmicutes	Bacilli	Bacillales	Staphylococcaceae	Staphylococcus	Staphylococcus aureus	WGS	3688STDY6124828				MLST.Staphylococcus_aureus.1215																Good	2016-11-25T00:00:00Z	26806258		PRJEB9575	SAMEA3448849	GCF_900127845.1		FQPW00000000
1280.26	Staphylococcus aureus strain 1634-111		1280	131567;2;1783272;1239;91061;1385;90964;1279;1280	cellular organisms;Bacteria;Terrabacteria group;Firmicutes;Bacilli;Bacillales;Staphylococcaceae;Staphylococcus;Staphylococcus aureus	Bacteria	Bacteria	Firmicutes	Bacilli	Bacillales	Staphylococcaceae	Staphylococcus	Staphylococcus aureus	WGS	1634-111				MLST.Staphylococcus_aureus.45												mlst:45				Good		29729180			SAMEA104602082		ERS2213364				Illumina MiSeq
1280.79	Staphylococcus aureus C00001130		1280	131567;2;1783272;1239;91061;1385;90964;1279;1280	cellular organisms;Bacteria;Terrabacteria group;Firmicutes;Bacilli;Bacillales;Staphylococcaceae;Staphylococcus;Staphylococcus aureus	Bacteria	Bacteria	Firmicutes	Bacilli	Bacillales	Staphylococcaceae	Staphylococcus	Staphylococcus aureus	WGS	C00001130				MLST.Staphylococcus_aureus.39												sequence type (st):39				Good		26686880		PRJEB5225	SAMEA2335124		ERR410089
1280.11	Staphylococcus aureus strain 3688STDY6124903		1280	131567;2;1783272;1239;91061;1385;90964;1279;1280	cellular organisms;Bacteria;Terrabacteria group;Firmicutes;Bacilli;Bacillales;Staphylococcaceae;Staphylococcus;Staphylococcus aureus	Bacteria	Bacteria	Firmicutes	Bacilli	Bacillales	Staphylococcaceae	Staphylococcus	Staphylococcus aureus	WGS	3688STDY6124903																				Good	2016-11-23T00:00:00Z	26806258		PRJEB9575	SAMEA3448914	GCF_900125995.1		FQID00000000
1280.94	Staphylococcus aureus TTSH4_05		1280	131567;2;1783272;1239;91061;1385;90964;1279;1280	cellular organisms;Bacteria;Terrabacteria group;Firmicutes;Bacilli;Bacillales;Staphylococcaceae;Staphylococcus;Staphylococcus aureus	Bacteria	Bacteria	Firmicutes	Bacilli	Bacillales	Staphylococcaceae	Staphylococcus	Staphylococcus aureus	WGS	TTSH4_05				MLST.Staphylococcus_aureus.22												st:ST22				Good		25903077		PRJEB2295	SAMEA800343		ERR030279
1280.86	Staphylococcus aureus C00003198		1280	131567;2;1783272;1239;91061;1385;90964;1279;1280	cellular organisms;Bacteria;Terrabacteria group;Firmicutes;Bacilli;Bacillales;Staphylococcaceae;Staphylococcus;Staphylococcus aureus	Bacteria	Bacteria	Firmicutes	Bacilli	Bacillales	Staphylococcaceae	Staphylococcus	Staphylococcus aureus	WGS	C00003198				MLST.Staphylococcus_aureus.12												sequence type (st):12				Good		26686880		PRJEB5261	SAMEA2340031		ERR418514
1280.3	Staphylococcus aureus strain HICF0661		1280	131567;2;1783272;1239;91061;1385;90964;1279;1280	cellular organisms;Bacteria;Terrabacteria group;Firmicutes;Bacilli;Bacillales;Staphylococcaceae;Staphylococcus;Staphylococcus aureus	Bacteria	Bacteria	Firmicutes	Bacilli	Bacillales	Staphylococcaceae	Staphylococcus	Staphylococcus aureus	WGS	HICF0661				22																Good		32025709					ERR3826474				Illumina MiniSeq
1280.84	Staphylococcus aureus C00007109		1280	131567;2;1783272;1239;91061;1385;90964;1279;1280	cellular organisms;Bacteria;Terrabacteria group;Firmicutes;Bacilli;Bacillales;Staphylococcaceae;Staphylococcus;Staphylococcus aureus	Bacteria	Bacteria	Firmicutes	Bacilli	Bacillales	Staphylococcaceae	Staphylococcus	Staphylococcus aureus	WGS	C00007109				MLST.Staphylococcus_aureus.36												sequence type (st):36				Good		26686880		PRJEB5261	SAMEA2340291		ERR418774
1280.84	Staphylococcus aureus C00003195		1280	131567;2;1783272;1239;91061;1385;90964;1279;1280	cellular organisms;Bacteria;Terrabacteria group;Firmicutes;Bacilli;Bacillales;Staphylococcaceae;Staphylococcus;Staphylococcus aureus	Bacteria	Bacteria	Firmicutes	Bacilli	Bacillales	Staphylococcaceae	Staphylococcus	Staphylococcus aureus	WGS	C00003195				MLST.Staphylococcus_aureus.15												sequence type (st):15				Good		26686880		PRJEB5261	SAMEA2340028		ERR418511
1281	Staphylococcus aureus C00013158		1280	131567;2;1783272;1239;91061;1385;90964;1279;1280	cellular organisms;Bacteria;Terrabacteria group;Firmicutes;Bacilli;Bacillales;Staphylococcaceae;Staphylococcus;Staphylococcus aureus	Bacteria	Bacteria	Firmicutes	Bacilli	Bacillales	Staphylococcaceae	Staphylococcus	Staphylococcus aureus	WGS	C00013158				MLST.Staphylococcus_aureus.8												sequence type (st):8				Good		26686880		PRJEB5261	SAMEA2340570		ERR419053
1280.97	Staphylococcus aureus C00001440		1280	131567;2;1783272;1239;91061;1385;90964;1279;1280	cellular organisms;Bacteria;Terrabacteria group;Firmicutes;Bacilli;Bacillales;Staphylococcaceae;Staphylococcus;Staphylococcus aureus	Bacteria	Bacteria	Firmicutes	Bacilli	Bacillales	Staphylococcaceae	Staphylococcus	Staphylococcus aureus	WGS	C00001440				MLST.Staphylococcus_aureus.30												sequence type (st):30				Good		26686880		PRJEB5261	SAMEA2339902		ERR418385
1281	Staphylococcus aureus C00013176		1280	131567;2;1783272;1239;91061;1385;90964;1279;1280	cellular organisms;Bacteria;Terrabacteria group;Firmicutes;Bacilli;Bacillales;Staphylococcaceae;Staphylococcus;Staphylococcus aureus	Bacteria	Bacteria	Firmicutes	Bacilli	Bacillales	Staphylococcaceae	Staphylococcus	Staphylococcus aureus	WGS	C00013176				MLST.Staphylococcus_aureus.109												sequence type (st):109				Good		26686880		PRJEB5261	SAMEA2340588		ERR419071
1280.3	Staphylococcus aureus strain HICF0782		1280	131567;2;1783272;1239;91061;1385;90964;1279;1280	cellular organisms;Bacteria;Terrabacteria group;Firmicutes;Bacilli;Bacillales;Staphylococcaceae;Staphylococcus;Staphylococcus aureus	Bacteria	Bacteria	Firmicutes	Bacilli	Bacillales	Staphylococcaceae	Staphylococcus	Staphylococcus aureus	WGS	HICF0782				22																Good		32025709					ERR3826583				Illumina MiniSeq
1280.11	Staphylococcus aureus strain 3688STDY6125020		1280	131567;2;1783272;1239;91061;1385;90964;1279;1280	cellular organisms;Bacteria;Terrabacteria group;Firmicutes;Bacilli;Bacillales;Staphylococcaceae;Staphylococcus;Staphylococcus aureus	Bacteria	Bacteria	Firmicutes	Bacilli	Bacillales	Staphylococcaceae	Staphylococcus	Staphylococcus aureus	WGS	3688STDY6125020				MLST.Staphylococcus_aureus.6																Good	2016-11-23T00:00:00Z	26806258		PRJEB9575	SAMEA3449028	GCF_900125075.1		FQER00000000
1280.16	Staphylococcus aureus strain W51_290415		1280	131567;2;1783272;1239;91061;1385;90964;1279;1280	cellular organisms;Bacteria;Terrabacteria group;Firmicutes;Bacilli;Bacillales;Staphylococcaceae;Staphylococcus;Staphylococcus aureus	Bacteria	Bacteria	Firmicutes	Bacilli	Bacillales	Staphylococcaceae	Staphylococcus	Staphylococcus aureus	WGS	W51_290415				3251												genotype:t537				Good	2018-01-29T00:00:00Z	28704546		PRJNA295807	SAMN04089988	GCA_002905145.1		LKOT00000000			Illumina MiSeq	250.0x	CLC NGS Cell v. 8.0
1280.84	Staphylococcus aureus C00007104		1280	131567;2;1783272;1239;91061;1385;90964;1279;1280	cellular organisms;Bacteria;Terrabacteria group;Firmicutes;Bacilli;Bacillales;Staphylococcaceae;Staphylococcus;Staphylococcus aureus	Bacteria	Bacteria	Firmicutes	Bacilli	Bacillales	Staphylococcaceae	Staphylococcus	Staphylococcus aureus	WGS	C00007104				MLST.Staphylococcus_aureus.5												sequence type (st):5				Good		26686880		PRJEB5261	SAMEA2340286		ERR418769
1280.3	Staphylococcus aureus strain HICF0460		1280	131567;2;1783272;1239;91061;1385;90964;1279;1280	cellular organisms;Bacteria;Terrabacteria group;Firmicutes;Bacilli;Bacillales;Staphylococcaceae;Staphylococcus;Staphylococcus aureus	Bacteria	Bacteria	Firmicutes	Bacilli	Bacillales	Staphylococcaceae	Staphylococcus	Staphylococcus aureus	WGS	HICF0460				22																Good		32025709					ERR3826300				Illumina MiniSeq
1280.11	Staphylococcus aureus strain 3688STDY6124860		1280	131567;2;1783272;1239;91061;1385;90964;1279;1280	cellular organisms;Bacteria;Terrabacteria group;Firmicutes;Bacilli;Bacillales;Staphylococcaceae;Staphylococcus;Staphylococcus aureus	Bacteria	Bacteria	Firmicutes	Bacilli	Bacillales	Staphylococcaceae	Staphylococcus	Staphylococcus aureus	WGS	3688STDY6124860				MLST.Staphylococcus_aureus.15																Good	2016-11-23T00:00:00Z	26806258		PRJEB9575	SAMEA3448881	GCF_900125735.1		FQHD00000000
1280.84	Staphylococcus aureus C00007101		1280	131567;2;1783272;1239;91061;1385;90964;1279;1280	cellular organisms;Bacteria;Terrabacteria group;Firmicutes;Bacilli;Bacillales;Staphylococcaceae;Staphylococcus;Staphylococcus aureus	Bacteria	Bacteria	Firmicutes	Bacilli	Bacillales	Staphylococcaceae	Staphylococcus	Staphylococcus aureus	WGS	C00007101				MLST.Staphylococcus_aureus.36												sequence type (st):36				Good		26686880		PRJEB5261	SAMEA2340283		ERR418766
1280.98	Staphylococcus aureus C00003145		1280	131567;2;1783272;1239;91061;1385;90964;1279;1280	cellular organisms;Bacteria;Terrabacteria group;Firmicutes;Bacilli;Bacillales;Staphylococcaceae;Staphylococcus;Staphylococcus aureus	Bacteria	Bacteria	Firmicutes	Bacilli	Bacillales	Staphylococcaceae	Staphylococcus	Staphylococcus aureus	WGS	C00003145				MLST.Staphylococcus_aureus.5												sequence type (st):5				Good		26686880		PRJEB5261	SAMEA2339980		ERR418463
1280.16	Staphylococcus aureus strain HCW16_100415		1280	131567;2;1783272;1239;91061;1385;90964;1279;1280	cellular organisms;Bacteria;Terrabacteria group;Firmicutes;Bacilli;Bacillales;Staphylococcaceae;Staphylococcus;Staphylococcus aureus	Bacteria	Bacteria	Firmicutes	Bacilli	Bacillales	Staphylococcaceae	Staphylococcus	Staphylococcus aureus	WGS	HCW16_100415				250												genotype:t928				Good	2018-01-29T00:00:00Z	28704546		PRJNA295807	SAMN04089973	GCA_002905655.1		LKTF00000000			Illumina MiSeq	250.0x	CLC NGS Cell v. 8.0
1280.16	Staphylococcus aureus strain N05A_091214		1280	131567;2;1783272;1239;91061;1385;90964;1279;1280	cellular organisms;Bacteria;Terrabacteria group;Firmicutes;Bacilli;Bacillales;Staphylococcaceae;Staphylococcus;Staphylococcus aureus	Bacteria	Bacteria	Firmicutes	Bacilli	Bacillales	Staphylococcaceae	Staphylococcus	Staphylococcus aureus	WGS	N05A_091214				250												genotype:t928				Good	2018-01-29T00:00:00Z	28704546		PRJNA295807	SAMN04089963	GCA_002904755.1		LKNY00000000			Illumina MiSeq	250.0x	CLC NGS Cell v. 8.0
1280.93	Staphylococcus aureus 491_05		1280	131567;2;1783272;1239;91061;1385;90964;1279;1280	cellular organisms;Bacteria;Terrabacteria group;Firmicutes;Bacilli;Bacillales;Staphylococcaceae;Staphylococcus;Staphylococcus aureus	Bacteria	Bacteria	Firmicutes	Bacilli	Bacillales	Staphylococcaceae	Staphylococcus	Staphylococcus aureus	WGS	491_05				MLST.Staphylococcus_aureus.22												st:ST22				Good		25903077		PRJEB2295	SAMEA800240		ERR029381
1280.82	Staphylococcus aureus C00012830		1280	131567;2;1783272;1239;91061;1385;90964;1279;1280	cellular organisms;Bacteria;Terrabacteria group;Firmicutes;Bacilli;Bacillales;Staphylococcaceae;Staphylococcus;Staphylococcus aureus	Bacteria	Bacteria	Firmicutes	Bacilli	Bacillales	Staphylococcaceae	Staphylococcus	Staphylococcus aureus	WGS	C00012830				MLST.Staphylococcus_aureus.12												sequence type (st):12				Good		26686880		PRJEB5261	SAMEA2340562		ERR419045
1280.73	Staphylococcus aureus SR4035		1280	131567;2;1783272;1239;91061;1385;90964;1279;1280	cellular organisms;Bacteria;Terrabacteria group;Firmicutes;Bacilli;Bacillales;Staphylococcaceae;Staphylococcus;Staphylococcus aureus	Bacteria	Bacteria	Firmicutes	Bacilli	Bacillales	Staphylococcaceae	Staphylococcus	Staphylococcus aureus	WGS	SR4035																cc:8	(Richter et al. 2011)			Good		24787619		PRJNA239001	SAMN02649797		SRR1177930
1280.3	Staphylococcus aureus strain HICF0638		1280	131567;2;1783272;1239;91061;1385;90964;1279;1280	cellular organisms;Bacteria;Terrabacteria group;Firmicutes;Bacilli;Bacillales;Staphylococcaceae;Staphylococcus;Staphylococcus aureus	Bacteria	Bacteria	Firmicutes	Bacilli	Bacillales	Staphylococcaceae	Staphylococcus	Staphylococcus aureus	WGS	HICF0638				45																Good		32025709					ERR3826453				Illumina MiniSeq
1280.8	Staphylococcus aureus C00001183		1280	131567;2;1783272;1239;91061;1385;90964;1279;1280	cellular organisms;Bacteria;Terrabacteria group;Firmicutes;Bacilli;Bacillales;Staphylococcaceae;Staphylococcus;Staphylococcus aureus	Bacteria	Bacteria	Firmicutes	Bacilli	Bacillales	Staphylococcaceae	Staphylococcus	Staphylococcus aureus	WGS	C00001183				MLST.Staphylococcus_aureus.5												sequence type (st):5				Good		26686880		PRJEB5261	SAMEA2340371		ERR418854
1280.87	Staphylococcus aureus C00003418		1280	131567;2;1783272;1239;91061;1385;90964;1279;1280	cellular organisms;Bacteria;Terrabacteria group;Firmicutes;Bacilli;Bacillales;Staphylococcaceae;Staphylococcus;Staphylococcus aureus	Bacteria	Bacteria	Firmicutes	Bacilli	Bacillales	Staphylococcaceae	Staphylococcus	Staphylococcus aureus	WGS	C00003418				MLST.Staphylococcus_aureus.188												sequence type (st):188				Good		26686880		PRJEB5261	SAMEA2340238		ERR418721
1280.86	Staphylococcus aureus C00003090		1280	131567;2;1783272;1239;91061;1385;90964;1279;1280	cellular organisms;Bacteria;Terrabacteria group;Firmicutes;Bacilli;Bacillales;Staphylococcaceae;Staphylococcus;Staphylococcus aureus	Bacteria	Bacteria	Firmicutes	Bacilli	Bacillales	Staphylococcaceae	Staphylococcus	Staphylococcus aureus	WGS	C00003090				MLST.Staphylococcus_aureus.15												sequence type (st):15				Good		26686880		PRJEB5261	SAMEA2339930		ERR418413
1280.26	Staphylococcus aureus strain 1628-109		1280	131567;2;1783272;1239;91061;1385;90964;1279;1280	cellular organisms;Bacteria;Terrabacteria group;Firmicutes;Bacilli;Bacillales;Staphylococcaceae;Staphylococcus;Staphylococcus aureus	Bacteria	Bacteria	Firmicutes	Bacilli	Bacillales	Staphylococcaceae	Staphylococcus	Staphylococcus aureus	WGS	1628-109				MLST.Staphylococcus_aureus.7												mlst:7				Good		29729180			SAMEA104602081		ERS2213363				Illumina MiSeq
1280.3	Staphylococcus aureus strain HICF0597		1280	131567;2;1783272;1239;91061;1385;90964;1279;1280	cellular organisms;Bacteria;Terrabacteria group;Firmicutes;Bacilli;Bacillales;Staphylococcaceae;Staphylococcus;Staphylococcus aureus	Bacteria	Bacteria	Firmicutes	Bacilli	Bacillales	Staphylococcaceae	Staphylococcus	Staphylococcus aureus	WGS	HICF0597				NOVEL*																Good		32025709					ERR3826418				Illumina MiniSeq
1280.98	Staphylococcus aureus C00003156		1280	131567;2;1783272;1239;91061;1385;90964;1279;1280	cellular organisms;Bacteria;Terrabacteria group;Firmicutes;Bacilli;Bacillales;Staphylococcaceae;Staphylococcus;Staphylococcus aureus	Bacteria	Bacteria	Firmicutes	Bacilli	Bacillales	Staphylococcaceae	Staphylococcus	Staphylococcus aureus	WGS	C00003156				MLST.Staphylococcus_aureus.45												sequence type (st):45				Good		26686880		PRJEB5261	SAMEA2339990		ERR418473
1280.82	Staphylococcus aureus C00012824		1280	131567;2;1783272;1239;91061;1385;90964;1279;1280	cellular organisms;Bacteria;Terrabacteria group;Firmicutes;Bacilli;Bacillales;Staphylococcaceae;Staphylococcus;Staphylococcus aureus	Bacteria	Bacteria	Firmicutes	Bacilli	Bacillales	Staphylococcaceae	Staphylococcus	Staphylococcus aureus	WGS	C00012824				MLST.Staphylococcus_aureus.1												sequence type (st):1				Good		26686880		PRJEB5261	SAMEA2340556		ERR419039
1280.3	Staphylococcus aureus strain HICF0440		1280	131567;2;1783272;1239;91061;1385;90964;1279;1280	cellular organisms;Bacteria;Terrabacteria group;Firmicutes;Bacilli;Bacillales;Staphylococcaceae;Staphylococcus;Staphylococcus aureus	Bacteria	Bacteria	Firmicutes	Bacilli	Bacillales	Staphylococcaceae	Staphylococcus	Staphylococcus aureus	WGS	HICF0440				22																Good		32025709					ERR3826283				Illumina MiniSeq
1280.3	Staphylococcus aureus strain HICF0748		1280	131567;2;1783272;1239;91061;1385;90964;1279;1280	cellular organisms;Bacteria;Terrabacteria group;Firmicutes;Bacilli;Bacillales;Staphylococcaceae;Staphylococcus;Staphylococcus aureus	Bacteria	Bacteria	Firmicutes	Bacilli	Bacillales	Staphylococcaceae	Staphylococcus	Staphylococcus aureus	WGS	HICF0748				22																Good		32025709					ERR3826554				Illumina MiniSeq
1280.8	Staphylococcus aureus C00001180		1280	131567;2;1783272;1239;91061;1385;90964;1279;1280	cellular organisms;Bacteria;Terrabacteria group;Firmicutes;Bacilli;Bacillales;Staphylococcaceae;Staphylococcus;Staphylococcus aureus	Bacteria	Bacteria	Firmicutes	Bacilli	Bacillales	Staphylococcaceae	Staphylococcus	Staphylococcus aureus	WGS	C00001180				MLST.Staphylococcus_aureus.5												sequence type (st):5				Good		26686880		PRJEB5261	SAMEA2340368		ERR418851
1280.73	Staphylococcus aureus NY593		1280	131567;2;1783272;1239;91061;1385;90964;1279;1280	cellular organisms;Bacteria;Terrabacteria group;Firmicutes;Bacilli;Bacillales;Staphylococcaceae;Staphylococcus;Staphylococcus aureus	Bacteria	Bacteria	Firmicutes	Bacilli	Bacillales	Staphylococcaceae	Staphylococcus	Staphylococcus aureus	WGS	NY593				MLST.Staphylococcus_aureus.105												cc:5	(Satola et al. 2011)			Good		24787619		PRJNA239001	SAMN02649789		SRR1177922
1280.93	Staphylococcus aureus CGH2_09		1280	131567;2;1783272;1239;91061;1385;90964;1279;1280	cellular organisms;Bacteria;Terrabacteria group;Firmicutes;Bacilli;Bacillales;Staphylococcaceae;Staphylococcus;Staphylococcus aureus	Bacteria	Bacteria	Firmicutes	Bacilli	Bacillales	Staphylococcaceae	Staphylococcus	Staphylococcus aureus	WGS	CGH2_09				MLST.Staphylococcus_aureus.22												st:ST22				Good		25903077		PRJEB2295	SAMEA800184		ERR030163
1280.88	Staphylococcus aureus C00007063		1280	131567;2;1783272;1239;91061;1385;90964;1279;1280	cellular organisms;Bacteria;Terrabacteria group;Firmicutes;Bacilli;Bacillales;Staphylococcaceae;Staphylococcus;Staphylococcus aureus	Bacteria	Bacteria	Firmicutes	Bacilli	Bacillales	Staphylococcaceae	Staphylococcus	Staphylococcus aureus	WGS	C00007063				MLST.Staphylococcus_aureus.15												sequence type (st):15				Good		26686880		PRJEB5261	SAMEA2340248		ERR418731
1280.3	Staphylococcus aureus strain HICF0789		1280	131567;2;1783272;1239;91061;1385;90964;1279;1280	cellular organisms;Bacteria;Terrabacteria group;Firmicutes;Bacilli;Bacillales;Staphylococcaceae;Staphylococcus;Staphylococcus aureus	Bacteria	Bacteria	Firmicutes	Bacilli	Bacillales	Staphylococcaceae	Staphylococcus	Staphylococcus aureus	WGS	HICF0789				22																Good		32025709					ERR3826589				Illumina MiniSeq
1280.3	Staphylococcus aureus strain HICF0147		1280	131567;2;1783272;1239;91061;1385;90964;1279;1280	cellular organisms;Bacteria;Terrabacteria group;Firmicutes;Bacilli;Bacillales;Staphylococcaceae;Staphylococcus;Staphylococcus aureus	Bacteria	Bacteria	Firmicutes	Bacilli	Bacillales	Staphylococcaceae	Staphylococcus	Staphylococcus aureus	WGS	HICF0147				22																Good		32025709					ERR3826819				Illumina MiniSeq
1.42275e+06	Staphylococcus aureus VET0612S		1422753	131567;2;1783272;1239;91061;1385;90964;1279;1280;1422753	cellular organisms;Bacteria;Terrabacteria group;Firmicutes;Bacilli;Bacillales;Staphylococcaceae;Staphylococcus;Staphylococcus aureus;Staphylococcus aureus VET0612S	Bacteria	Bacteria	Firmicutes	Bacilli	Bacillales	Staphylococcaceae	Staphylococcus	Staphylococcus aureus	WGS	VET0612S				MLST.Staphylococcus_aureus.398																Good	2014-04-17T00:00:00Z	-		PRJNA228846	SAMN02404336	GCA_000683235.1	SRR1326995,SRR1342338	JIKA00000000			Illumina	90.0x	allpaths v. R48559
1280.1	Staphylococcus aureus C00013327		1280	131567;2;1783272;1239;91061;1385;90964;1279;1280	cellular organisms;Bacteria;Terrabacteria group;Firmicutes;Bacilli;Bacillales;Staphylococcaceae;Staphylococcus;Staphylococcus aureus	Bacteria	Bacteria	Firmicutes	Bacilli	Bacillales	Staphylococcaceae	Staphylococcus	Staphylococcus aureus	WGS	C00013327				MLST.Staphylococcus_aureus.22												sequence type (st):22				Good		26686880		PRJEB5261	SAMEA2340677		ERR419160
1280.11	Staphylococcus aureus strain 3688STDY6125039		1280	131567;2;1783272;1239;91061;1385;90964;1279;1280	cellular organisms;Bacteria;Terrabacteria group;Firmicutes;Bacilli;Bacillales;Staphylococcaceae;Staphylococcus;Staphylococcus aureus	Bacteria	Bacteria	Firmicutes	Bacilli	Bacillales	Staphylococcaceae	Staphylococcus	Staphylococcus aureus	WGS	3688STDY6125039				MLST.Staphylococcus_aureus.121																Good	2016-11-23T00:00:00Z	26806258		PRJEB9575	SAMEA3449047	GCF_900125265.1		FQFK00000000
1280.99	Staphylococcus aureus C00007093		1280	131567;2;1783272;1239;91061;1385;90964;1279;1280	cellular organisms;Bacteria;Terrabacteria group;Firmicutes;Bacilli;Bacillales;Staphylococcaceae;Staphylococcus;Staphylococcus aureus	Bacteria	Bacteria	Firmicutes	Bacilli	Bacillales	Staphylococcaceae	Staphylococcus	Staphylococcus aureus	WGS	C00007093				MLST.Staphylococcus_aureus.22												sequence type (st):22				Good		26686880		PRJEB5261	SAMEA2340275		ERR418758
1280.94	Staphylococcus aureus C00001099		1280	131567;2;1783272;1239;91061;1385;90964;1279;1280	cellular organisms;Bacteria;Terrabacteria group;Firmicutes;Bacilli;Bacillales;Staphylococcaceae;Staphylococcus;Staphylococcus aureus	Bacteria	Bacteria	Firmicutes	Bacilli	Bacillales	Staphylococcaceae	Staphylococcus	Staphylococcus aureus	WGS	C00001099				MLST.Staphylococcus_aureus.7												sequence type (st):7				Good		26686880		PRJEB5225	SAMEA2335093		ERR410058
1280.73	Staphylococcus aureus 2006745535		1280	131567;2;1783272;1239;91061;1385;90964;1279;1280	cellular organisms;Bacteria;Terrabacteria group;Firmicutes;Bacilli;Bacillales;Staphylococcaceae;Staphylococcus;Staphylococcus aureus	Bacteria	Bacteria	Firmicutes	Bacilli	Bacillales	Staphylococcaceae	Staphylococcus	Staphylococcus aureus	WGS	2006745535				MLST.Staphylococcus_aureus.5												cc:5	CDC			Good		24787619		PRJNA239001	SAMN02649744		SRR1177877
1280.99	Staphylococcus aureus C00007091		1280	131567;2;1783272;1239;91061;1385;90964;1279;1280	cellular organisms;Bacteria;Terrabacteria group;Firmicutes;Bacilli;Bacillales;Staphylococcaceae;Staphylococcus;Staphylococcus aureus	Bacteria	Bacteria	Firmicutes	Bacilli	Bacillales	Staphylococcaceae	Staphylococcus	Staphylococcus aureus	WGS	C00007091				MLST.Staphylococcus_aureus.30												sequence type (st):30				Good		26686880		PRJEB5261	SAMEA2340273		ERR418756
1281	Staphylococcus aureus C00012811		1280	131567;2;1783272;1239;91061;1385;90964;1279;1280	cellular organisms;Bacteria;Terrabacteria group;Firmicutes;Bacilli;Bacillales;Staphylococcaceae;Staphylococcus;Staphylococcus aureus	Bacteria	Bacteria	Firmicutes	Bacilli	Bacillales	Staphylococcaceae	Staphylococcus	Staphylococcus aureus	WGS	C00012811				MLST.Staphylococcus_aureus.8												sequence type (st):8				Good		26686880		PRJEB5261	SAMEA2340543		ERR419026
1280.73	Staphylococcus aureus CA598		1280	131567;2;1783272;1239;91061;1385;90964;1279;1280	cellular organisms;Bacteria;Terrabacteria group;Firmicutes;Bacilli;Bacillales;Staphylococcaceae;Staphylococcus;Staphylococcus aureus	Bacteria	Bacteria	Firmicutes	Bacilli	Bacillales	Staphylococcaceae	Staphylococcus	Staphylococcus aureus	WGS	CA598				MLST.Staphylococcus_aureus.5												cc:5	(Satola et al. 2011)			Good		24787619		PRJNA239001	SAMN02649775		SRR1177908
1280.3	Staphylococcus aureus strain HICF0511		1280	131567;2;1783272;1239;91061;1385;90964;1279;1280	cellular organisms;Bacteria;Terrabacteria group;Firmicutes;Bacilli;Bacillales;Staphylococcaceae;Staphylococcus;Staphylococcus aureus	Bacteria	Bacteria	Firmicutes	Bacilli	Bacillales	Staphylococcaceae	Staphylococcus	Staphylococcus aureus	WGS	HICF0511				22																Good		32025709					ERR3826342				Illumina MiniSeq
1.42281e+06	Staphylococcus aureus VET1959S		1422813	131567;2;1783272;1239;91061;1385;90964;1279;1280;1422813	cellular organisms;Bacteria;Terrabacteria group;Firmicutes;Bacilli;Bacillales;Staphylococcaceae;Staphylococcus;Staphylococcus aureus;Staphylococcus aureus VET1959S	Bacteria	Bacteria	Firmicutes	Bacilli	Bacillales	Staphylococcaceae	Staphylococcus	Staphylococcus aureus	WGS	VET1959S				MLST.Staphylococcus_aureus.398																Good	2014-04-22T00:00:00Z	-		PRJNA228906	SAMN02404396	GCA_000647275.1	SRR1303636	JIFN00000000			Illumina	103.0x	allpaths v. R48559
1280.8	Staphylococcus aureus C00001163		1280	131567;2;1783272;1239;91061;1385;90964;1279;1280	cellular organisms;Bacteria;Terrabacteria group;Firmicutes;Bacilli;Bacillales;Staphylococcaceae;Staphylococcus;Staphylococcus aureus	Bacteria	Bacteria	Firmicutes	Bacilli	Bacillales	Staphylococcaceae	Staphylococcus	Staphylococcus aureus	WGS	C00001163				MLST.Staphylococcus_aureus.26												sequence type (st):26				Good		26686880		PRJEB5225	SAMEA2335157		ERR410122
1280.3	Staphylococcus aureus strain HICF0556		1280	131567;2;1783272;1239;91061;1385;90964;1279;1280	cellular organisms;Bacteria;Terrabacteria group;Firmicutes;Bacilli;Bacillales;Staphylococcaceae;Staphylococcus;Staphylococcus aureus	Bacteria	Bacteria	Firmicutes	Bacilli	Bacillales	Staphylococcaceae	Staphylococcus	Staphylococcus aureus	WGS	HICF0556				22																Good		32025709					ERR3826384				Illumina MiniSeq
1280.26	Staphylococcus aureus ERR128715		1280	131567;2;1783272;1239;91061;1385;90964;1279;1280	cellular organisms;Bacteria;Terrabacteria group;Firmicutes;Bacilli;Bacillales;Staphylococcaceae;Staphylococcus;Staphylococcus aureus	Bacteria	Bacteria	Firmicutes	Bacilli	Bacillales	Staphylococcaceae	Staphylococcus	Staphylococcus aureus	WGS	ERR128715				MLST.Staphylococcus_aureus.2371												mlst:ST2371				Good		23158674									Illumina MiSeq
1280.97	Staphylococcus aureus C00001259		1280	131567;2;1783272;1239;91061;1385;90964;1279;1280	cellular organisms;Bacteria;Terrabacteria group;Firmicutes;Bacilli;Bacillales;Staphylococcaceae;Staphylococcus;Staphylococcus aureus	Bacteria	Bacteria	Firmicutes	Bacilli	Bacillales	Staphylococcaceae	Staphylococcus	Staphylococcus aureus	WGS	C00001259				MLST.Staphylococcus_aureus.15												sequence type (st):15				Good		26686880		PRJEB5261	SAMEA2340447		ERR418930
1280.3	Staphylococcus aureus strain HICF0277		1280	131567;2;1783272;1239;91061;1385;90964;1279;1280	cellular organisms;Bacteria;Terrabacteria group;Firmicutes;Bacilli;Bacillales;Staphylococcaceae;Staphylococcus;Staphylococcus aureus	Bacteria	Bacteria	Firmicutes	Bacilli	Bacillales	Staphylococcaceae	Staphylococcus	Staphylococcus aureus	WGS	HICF0277				59																Good		32025709					ERR3826148				Illumina MiniSeq
1280.3	Staphylococcus aureus strain HICF0821		1280	131567;2;1783272;1239;91061;1385;90964;1279;1280	cellular organisms;Bacteria;Terrabacteria group;Firmicutes;Bacilli;Bacillales;Staphylococcaceae;Staphylococcus;Staphylococcus aureus	Bacteria	Bacteria	Firmicutes	Bacilli	Bacillales	Staphylococcaceae	Staphylococcus	Staphylococcus aureus	WGS	HICF0821				22																Good		32025709					ERR3826613				Illumina MiniSeq
1280.85	Staphylococcus aureus C00003335		1280	131567;2;1783272;1239;91061;1385;90964;1279;1280	cellular organisms;Bacteria;Terrabacteria group;Firmicutes;Bacilli;Bacillales;Staphylococcaceae;Staphylococcus;Staphylococcus aureus	Bacteria	Bacteria	Firmicutes	Bacilli	Bacillales	Staphylococcaceae	Staphylococcus	Staphylococcus aureus	WGS	C00003335				MLST.Staphylococcus_aureus.30												sequence type (st):30				Good		26686880		PRJEB5261	SAMEA2340158		ERR418641
1280.3	Staphylococcus aureus strain HICF0768		1280	131567;2;1783272;1239;91061;1385;90964;1279;1280	cellular organisms;Bacteria;Terrabacteria group;Firmicutes;Bacilli;Bacillales;Staphylococcaceae;Staphylococcus;Staphylococcus aureus	Bacteria	Bacteria	Firmicutes	Bacilli	Bacillales	Staphylococcaceae	Staphylococcus	Staphylococcus aureus	WGS	HICF0768				30																Good		32025709					ERR3826570				Illumina MiniSeq
1280.26	Staphylococcus aureus ERR124433		1280	131567;2;1783272;1239;91061;1385;90964;1279;1280	cellular organisms;Bacteria;Terrabacteria group;Firmicutes;Bacilli;Bacillales;Staphylococcaceae;Staphylococcus;Staphylococcus aureus	Bacteria	Bacteria	Firmicutes	Bacilli	Bacillales	Staphylococcaceae	Staphylococcus	Staphylococcus aureus	WGS	ERR124433				MLST.Staphylococcus_aureus.2371												mlst:ST2371				Good		23158674									Illumina MiSeq
[truncated: 3,118 more rows]
[truncated: 37 more columns]
